# Supplementary material for: The natural history and genotype–phenotype correlations of TMPRSS3 hearing loss: an international, multi-center, cohort analysis
Source: Hum Genet. 2024 Apr 30;143(5):721–34. doi: 10.1007/s00439-024-02648-3 (PMC11098735; doi:10.1007/s00439-024-02648-3)
Supplement: Supplementary file 4 — Supplementary file4 (XLSX 75 KB) [file 439_2024_2648_MOESM4_ESM.xlsx]

## Sheet: Table of Contents
			Table of Contents
		eTable	Description
		1	Demographics of 127 individuals with only TMPRSS3 variants
		2	List of all data collected
		3	List of individuals excluded for variants in other HL genes, heterozygotes, or no genotype reported
		4	Data after exclusions that were analyzed
		5	List of homozygotes
		6	List of TMPRSS3 variants in the data set
		7	Modeling of TMPRSS3 missense variants
		8	Statistics for DFNB8 progression linear regressions
		9	Genotypes and age of implant of individuals with word recognition score <70%

## Sheet: eTable 1 Demographics
	Number (%)
Sex
Male	56 (44)
Female	71 (56)
Ethnicity
African/African American	1 (1)
European	67 (53)
Asian	52 (41)
Other	3 (2)
Not Reported	4 (3)
Total	127 (100)

## Sheet: eTable 2 All Participants
Participant ID	Family number	Sex	Race	Age at HL Onset	Family History of HL	TMPRSS3 cDNA 1	TMPRSS3 Protein 1	TMPRSS3 cDNA 2	TMPRSS3 Protein 2	M/M, LoF/Lof, M/LoF	Protein Domain for Homozygotes	Other Known Variations	HL Degree	HL Configuration	DFNB	Device Type Clas.	Device Type Right	Device Type Left	Hearing Preservation?	Age at Fitting (months)	Duration of HL Before Fitting	Aided Word Recognition Score (%)	Test Name	Aided Sentence Rec. Score (%)	Test Name
1	1	Female	White	10		c.413C>A	(p.Ala138Glu)	c.413C>A	(p.Ala138Glu)	M/M	SRCR		Mild to Profound	Sloping	8	2	Hearing Aid	Hearing Aid		starting from 10 years of age.		65	CVC words in silence	not measured
2	2	Female	White	0	Yes, unknown	c.46C>T	(p.Arg16*)	c.46C>T	(p.Arg16*)	LoF/LoF	No protein		Profound	Flat	10	6
3	3	Female	White	0		c.208delC	(p.His70Thrfs*19)	c.208delC	(p.His70Thrfs*19)	LoF/LoF	No Protein	GJB2; NM_004004.5:c.334_335del,p.(Lys112Glufs*2) - heterozygous	Profound	Flat	10	5	Cochlear Implant	Cochlear Implant	No	11	11	80	W-22
4	4	Female	White	0		c.208delC	(p.His70Thrfs*19)	c.1192C>T	(p.Gln398Tyr)	M/LoF		CDH3:c.2104C>T,p.(Arg702Trp) - heterozygous variant of uncertain significance	Profound	Flat	10	5	Cochlear Implant	Cochlear Implant	No	9	9	88	CNC	99	Pediatric AZBio
5	5	Male	White	84	Yes, maternal side	c.208delC	(p.His70Thrfs*19)	c.413C>A	(p.Ala138Glu)	M/LoF			Normal to Profound	Sloping	8	1	No device	No device		N/A	N/A	68	CNC
6	6	Female	White	0		c.208delC	(p.His70Thrfs*19)	c.208delC	(p.His70Thrfs*19)	LoF/LoF	No Protein		Moderately-severe to Profound	Sloping	10	5	Cochlear Implant	Cochlear Implant	No	15	15	78	CNC
7	7	Male	White	0		c.323-6G>A	(p.Val108Glyfs)	c.458C>G	(p.Ser153*)	LoF/LoF			Profound	Flat	10	5	Cochlear Implant	Cochlear Implant	No	10	10
8	8	Female	Asian	0	Yes	c.1190delA	(p.Gln397Argfs*18)	c.1190delA	(p.Gln397Argfs*18)	LoF/LoF	Serine Protease		Profound	Flat	10	4	No device	Cochlear Implant	Yes, left	16 years	16 years	N/A (Note: but the patient has improved hearing and repeat few words)
9	8	Female	Asian	0	Yes	c.1190delA	(p.Gln397Argfs*18)	c.1190delA	(p.Gln397Argfs*18)	LoF/LoF	Serine Protease		Profound	Flat	10	4	No device	Cochlear Implant	Yes, left	12 years	12 years	N/A (Note: but the patient has improved hearing and repeat few words)
10	8	Male	Asian	0	Yes	c.1190delA	(p.Gln397Argfs*18)	c.1190delA	(p.Gln397Argfs*18)	LoF/LoF	Serine Protease		Profound	Flat	10	4	No device	Cochlear Implant	Yes, left	8 years	8 years	N/A (Note: but the patient has improved hearing and repeat few words)
11	8	Female	Asian	0	Yes	c.1190delA	(p.Gln397Argfs*18)	c.1190delA	(p.Gln397Argfs*18)	LoF/LoF	Serine Protease		Profound	Flat	10	4	No device	Cochlear Implant	Yes, left	5 years	5 years	N/A (Note: but the patient has improved hearing and repeat few words)
12	9	Male	Asian	0		c.1176del8ins~1224		c.1176del8ins~1224		LoF/LoF	Serine Protease		Severe to Profound	Flat	10	4	Cochlear Implant	No device	No	4 years	4 years	N/A (Note: cochlear implant (CI) did not succeed)
13	9	Male	Asian	0		c.1176del8ins~1224		c.1176del8ins~1224		LoF/LoF	Serine Protease		Profound	Flat	10	4	Cochlear Implant	No device	No	9 years	9 years	N/A (Note: cochlear implant (CI) did not succeed)
14	10	Female	Asian	0	Yes, paternal side	c.1190delA	(p.Gln397Argfs*18)	c.1190delA	(p.Gln397Argfs*18)	LoF/LoF	Serine Protease		Profound	Flat	10	4	Cochlear Implant	No device	Yes, right	5 years	5 years	N/A (Note: but the patient has improved hearing and repeat few words)
15	10	Female	Asian	0	Yes, paternal side	c.1190delA	(p.Gln397Argfs*18)	c.1190delA	(p.Gln397Argfs*18)	LoF/LoF	Serine Protease		Profound	Flat	10	4	Cochlear Implant	No device	Yes, right	6 years	6 years	N/A (Note: but the patient has improved hearing and repeat few words)
16	11	Female	Asian	0		c.1190delA	(p.Gln397Argfs*18)	c.1190delA	(p.Gln397Argfs*18)	LoF/LoF	Serine Protease		Profound	Flat	10	4	No device	Cochlear Implant	Yes, left	4 years	4 years	N/A (Note: but the patient has improved hearing and repeat few words)
17	12	Female	Asian	0		c.989delA	(p.Glu330Glyfs*27)	c.989delA	(p.Glu330Glyfs*27)	LoF/LoF	Serine Protease		Profound	Flat	10	4	Cochlear Implant	No device	Yes, right	4.5 years	4.5 years	N/A (Note: but the patient has improved hearing and repeat few words)
18	13	Male	Asian	0		c.1190delA	(p.Gln397Argfs*18)	c.1190delA	(p.Gln397Argfs*18)	LoF/LoF	Serine Protease		Severe to Profound	Sloping	10	1	No device	No device	No
19	13	Male	Asian	0		c.1190delA	(p.Gln397Argfs*18)	c.1190delA	(p.Gln397Argfs*18)	LoF/LoF	Serine Protease		Severe to Profound	Sloping	10	1	No device	No device	No
20	14	Female				c.208delC	(p.His70Thrfs*19)	c.208delC	(p.His70Thrfs*19)	LoF/LoF	no protein		Profound	Flat	10	4	Cochlear Implant
21	15	Female	White	12		c.916G>A	(p.Ala306Thr)	c.1306C>T	(p.Arg436Cys)	M/M			Severe to Profound	Sloping	8	4	Cochlear Implant	No device	No	46 yrs	34 yrs	48	NVA lists, standard CVC word list	NVA lists, standard CVC word list
22	16	Female	Not reported	31		c.413C>A	(p.Ala138Glu)	c.413C>A	(p.Ala138Glu)	M/M	SRCR	TECTA; Chr11(GRCh37):g.120980043C>T; ENST00000392793.1:c.322C>T; p.(Arg108*); heterozygote	Moderate to Profound	Sloping	8	1	No device	No device
23	17	Male	White	4	Yes, paternal side	c.916G>A	(p.Ala306Thr)	c.413C>A	(p.Ala138Glu)	M/M			Moderate to Profound	Sloping	8	2	Hearing Aid	Hearing Aid
24	18	Female	White	58	Yes, unknown	c.916G>A	(p.Ala306Thr)	c.916G>A	(p.Ala306Thr)	M/M	Serine Protease		Severe	Sloping	10	3	Cochlear Implant	Hearing Aid	No	71 years	13 years	32	NVA lists, standard CVC word list	60% (65 dB) 1 year follow up, CI only	NVA lists, standard CVC word list
25	19	Male	White	40	Yes, maternal side	c.413C>A	(p.Ala138Glu)	c.1276G>A	(p.Ala426Thr)	M/M			Severe	Sloping	8	3	Hearing Aid	Cochlear Implant	Yes, left	62 years	22 years	33	NVA lists, standard CVC word list	62% (75 dB) 6 years follow up, CI only	NVA lists, standard CVC word list
26	20	Female	White	6	Yes, maternal side	c.413C>A	(p.Ala138Glu)			M/WT		NM_144612.6(LOXHD1):c.2696G>C, p.(Arg899Pro) kl 3	Moderate	Flat		2	Hearing Aid	Hearing Aid
27	21	Female	White	18	Yes, paternal side	c.916G>A	(p.Ala306Thr)	c.316C>T	(p.Arg106Cys)	M/M			Severe	Sloping	10	4	No device	Cochlear Implant	Yes, left	54 years	36 years	78	NVA lists, standard CVC word list	92% (75 dB) 1 year follow up	NVA lists, standard CVC word list
28	22	Female	White	7		c.325C>T	(p.Arg109Trp)	c.595G>A	(p.Val199Met)	M/M			Severe	Sloping	8	2	Hearing Aid	Hearing Aid
29	23	Male	Other	0		c.646C>T	(p.Arg216Cys)	c.646C>T	(p.Arg216Cys)	M/M	Between SRCR and Serine Protease		Moderately-severe to Profound		10	6
30	24	Male	Not reported			c.413C>A	(p.Ala138Glu)	c.413C>A	(p.Ala138Glu)	M/M	SRCR		Severe to Profound	Sloping	8	3	Cochlear Implant	Hearing Aid	Yes, right	CI in 2006, hearing aid unknown	unknown	80		unknown
31	25	Female	White	3	Yes, paternal side	c.595G>A	(p.Val199Met)	c.1276G>A	(p.Ala426Thr)	M/M			Severe to Profound	Sloping	8	2	Hearing Aid	Hearing Aid	Yes, bilateral	unknown	unknown	78		unknown
32	26	Male	White	1.5	Yes, unknown	c.46C>T	(p.Arg16*)	c.595G>A	(p.Val199Met)	M/Lof			Severe to Profound	Sloping	10	3	Cochlear Implant	Hearing Aid	Yes, bilateral	4 months for hearing aids, 10 years for CI	4 months for hearing aids, 10 years for CI	62		unknown
33	27	Male	White	14		c.413C>A	(p.Ala138Glu)	c.413C>A	(p.Ala138Glu)	M/M	SRCR		Severe to Profound	Sloping	8	3	Cochlear Implant	Hearing Aid	Yes, right	for CI 63 years	unknown	69		unknown
34	28	Female	Asian	3	Yes, maternal side	c.36delC	(p.Phe13fs)	c.916G>A	(p.Ala306Thr)	M/LoF			Mild to Profound	Sloping	8	3	Cochlear Implant	Hearing Aid	Yes, right	6 yo	3
35	29	Female	Asian	2	Yes, unknown	c.1250G>A	(p.Gly417Glu)	c.916G>A	(p.Ala306Thr)	M/M			Moderate to Severe	Sloping	8	5	Cochlear Implant	Cochlear Implant	Yes, bilateral	3 yo	1
36	30	Male	Asian	2	Yes, unknown	c.1250G>A	(p.Gly417Glu)	c.916G>A	(p.Ala306Thr)	M/M			Severe to Profound	Flat	10	2	Hearing Aid	Hearing Aid		4 yo	2
37	31	Male	Asian	2		c.1204G>A	(p.Gly402Arg)	c.916G>A	(p.Ala306Thr)	M/M			Profound	Flat	10	4	Cochlear Implant	No device		3 yo	1
38	32	Male	Asian	3		c.1151T>G	(p.Met384Arg)	c.1244T>C	(p.Leu415Ser)	M/M			Profound	Flat	10	4	Cochlear Implant	No device	No	28 yo	25
39	33	Female	Asian	3		c.1151T>G	(p.Met384Arg)	c.1244T>C	(p.Leu415Ser)	M/M			Profound	Flat	10	2	Hearing Aid	Hearing Aid	No	10 yo	7
40	34	Female	Asian	3		c.346G>A	(p.Val116Met)	c.432del	(p.Gln144Hisfs*8)	M/LoF			Severe to Profound	Flat	10	1	No device	No device	No
41	35	Male	Asian	3		c.916G>A	(p.Ala306Thr)	c.346G>A	(p.Val116Met)	M/M			Severe to Profound	Flat	10	4	Cochlear Implant	No device		25 yo
42	36	Female	Asian	18		c.916G>A	(p.Ala306Thr)	c.391G>A	(p.Asp131Asn)	M/M			Normal to Profound	Sloping	8	1	No device	No device	Yes, bilateral
43	37	Male	Asian	1		c.916G>A	(p.Ala306Thr)	c.386G>A	(p.Cys129Tyr)	M/M			Profound	Flat	10	1	No device	No device	No
44	38	Male	Asian	25	Yes, unknown	c.316C>T	(p.Arg106Cys)	c.916G>A	(p.Ala306Thr)	M/M			Severe to Profound	Flat	10	1	No device	No device
45	39	Male	Asian	25	Yes, unknown	c.316C>T	(p.Arg106Cys)	c.916G>A	(p.Ala306Thr)	M/M			Severe to Profound	Flat	8	1	No device	No device
46	40	Male	Asian	25	Yes, unknown	c.316C>T	(p.Arg106Cys)	c.916G>A	(p.Ala306Thr)	M/M			Severe to Profound	Flat	8	1	No device	No device
47	41	Male	Asian	25	Yes, unknown	c.316C>T	(p.Arg106Cys)	c.916G>A	(p.Ala306Thr)	M/M			Severe to Profound	Flat	8	2	Hearing Aid	No device		45 yo	15
48	42	Female	Asian	25	Yes, unknown	c.316C>T	(p.Arg106Cys)	c.916G>A	(p.Ala306Thr)	M/M			Mild to Profound	Sloping	8	2	Hearing Aid	No device		50 yo	10
49	43	Male	Asian	3		c.316C>T	(p.Arg106Cys)			M/WT			Mild to Severe	Sloping	8	2	Hearing Aid	No device		5 yo	1
50	44	Female	Asian	9		c.323-6G>A	(p.Val108Glyfs)	c.916G>A	(p.Ala306Thr)	M/LoF			Mild to Profound	Sloping	8	4	Cochlear Implant	No device		14 yo	5
51	45	Male	Asian	3		c.809T>A	(p.Ile270Asn)	c.916G>A	(p.Ala306Thr)	M/M			Mild to Profound	Sloping	8	2	Hearing Aid	Hearing Aid		4 yo	1
52	46	Female	White	16	Yes, unknown	c.413C>A	(p.Ala138Glu)	c.916G>A	(p.Ala306Thr)	M/M			Moderate to Profound	Sloping	8	4	Cochlear Implant	No device		29 years HA but not usefull; 31 years CI right				speech discrimination 93% at 65 dB
53	47	Female	White	5		c.916G>A	(p.Ala306Thr)	c.413C>A	(p.Ala138Glu)	M/M			Normal to Profound	Sloping	8	2	Hearing Aid	Hearing Aid		16 years
54	47	Male	White	6	Yes, unknown	c.413C>A	(p.Ala138Glu)	c.916G>A	(p.Ala306Thr)	M/M			Mild to Profound	Sloping	8	4	No device	Cochlear Implant	Yes, right	33 yrs bilateral HA; 40 yrs CI left, stopped using HA		76	speech understanding in silent background	1	speech understanding in silent background
55	48	Male	White	3	Yes, paternal side	c.413C>A	(p.Ala138Glu)	c.916G>A	(p.Ala306Thr)	M/M			Moderate to Severe	Sloping	8	4	Cochlear Implant	No device	Yes, bilateral	6 (Hearing aids, 9 y CI Right			NVA at 70 db
56	49	Female	Black/ African American	25	Yes, paternal side	c.208delC	(p.His70Thrfs*19)	c.280G>A	(p.Gly94Arg)	M/LoF		EDN3:c.565dupA	Moderate	Sloping	8	2	Hearing Aid	Hearing Aid	Yes, bilateral	36	Hearing aids
57	50	Female	White	10		c.916G>A	(p.Ala306Thr)	c.413C>A	(p.Ala138Glu)	M/M			Severe	Sloping	10	2	Hearing Aid	Hearing Aid	Yes, bilateral	14	10	0	NVA at 70db
58	51	Female	White	12		c.413C>A	(p.Ala138Glu)	c.208delC	(p.His70Thrfs*19)	M/LoF			Moderate	Sloping	8	4	No device	Cochlear Implant	Yes, bilateral	12 hearing aid, CI 14 y		60	NWA at 70%
59	52	Male	White	5		c.916G>A	(p.Ala306Thr)	c.280G>T	(p.Gly94*)	M/LoF			Moderate to Moderately-severe	Sloping	8	5	Cochlear Implant	Cochlear Implant	Yes, bilateral	3
60	53	Male	White	6		c.916G>A	(p.Ala306Thr)	c.916G>A	(p.Ala306Thr)	M/M	Serine Protease		Severe	Sloping	10	5	Cochlear Implant	Cochlear Implant	Yes, bilateral	6	6	90	NVA at 70db
61	54	Male	White	10		c.595G>A	(p.Val199Met)	c.413C>A	(p.Ala138Glu)	M/M			Severe	Sloping	8	4	Cochlear Implant	No device	Yes, bilateral	30	10
62	55	Male	White	0		c.916G>A	(p.Ala306Thr)						Moderate to Severe	Sloping	8	2	Hearing Aid	Hearing Aid	Yes, bilateral			90	NVA at 60db
63	56	Female	White	0		c.413C>A	(p.Ala138Glu)	c.208delC	(p.His70Thrfs*19)	M/LoF			Profound	Sloping	8	6	Other	Other		28		0	NVA at 70db
64	57	Male	White	0	Yes, unknown	c.323-6G>A	(p.Val108Glyfs)	c.413C>A	(p.Ala138Glu)	M/Lof			Normal to Moderately-severe	Sloping	8	4	Cochlear Implant	No device	Yes, bilateral	CI at 28		80	NVA at 70 db
65	58	Female	White	3		c.207delC	(p.His70Thrfs*19)	c.916G>A	(p.Ala306Thr)	M/Lof			Normal to Moderately-severe	Sloping	8	5	Cochlear Implant	Cochlear Implant	No	3	few months	90	NVA at 70 db
66	59	Female	White			c.323-6G>A		c.743C>T	(p.Thr248Met)	M/Lof					no audio	6							NVA at 70 db
67	60	Female	White	4		c.595G>A	(p.Val199Met)	c.936del	(p.Pro313fs)	M/Lof			Normal to Profound	Sloping	8	5	Cochlear Implant	Cochlear Implant		bilateral CI at 5		90	NVA at 70 db
68	61	Male	White	4		c.413C>A	(p.Ala138Glu)	c.595G>A	(p.Val199Met)	M/M			Normal to Moderate	Sloping	8	4	No device	Cochlear Implant	Yes, bilateral	hearing aids at 7, CI at 17		53	NVA at 70 db
69	62	Male	White	2.5		c.413C>A	(p.Ala138Glu)	c.595G>A	(p.Val199Met)	M/M			Normal to Moderately-severe	Sloping	8	5	Cochlear Implant	Cochlear Implant	Yes, bilateral	hearing aids at 6, CI left at 6, CI right at 9		100	NVA at 70 db
70	63	Female	White	6	Yes, unknown	c.413C>A	(p.Ala138Glu)	c.916G>A	(p.Ala306Thr)	M/M			Normal to Profound	Sloping	8	3	Hearing Aid	Cochlear Implant		hearingaids at 21, CI at 53	5 years	74	NVA at 70 db
71	64	Male	White		Yes, unknown	c.325C>T	(p.Arg109Trp)	c.1276G>A	(p.Ala426Thr)	M/M					no audio	6							NVA at 70 db
72	65	Female	White			c.413C>A	(p.Ala138Glu)	c.916G>A	(p.Ala306Thr)	M/M			Normal to Profound	Sloping	8	4		Cochlear Implant	Yes, bilateral	hearing ads at 38, CI at 45		90	NVA at 70 db
73	66	Male	White	0		c.413C>A	(p.Ala138Glu)	c.916G>A	(p.Ala306Thr)	M/M		GRXCR1 NM_001080476 c.25G>A p.(Glu9Lys) heterozygous	Mild to Moderately-severe	Sloping	8	4	Cochlear Implant	No device	Yes, bilateral	hearing aids during childhood, CI at 29		80	NVA at 70 db
74	67	Female	White	0	Yes, unknown	c.413C>A	(p.Ala138Glu)	c.647G>A	(p.Arg216His)	M/M			Normal to Profound	Sloping	8	4	No device	Cochlear Implant		hearing aids at 21, CI at 41			NVA at 70 db
75	57	Male	White	4	Yes, unknown	c.323-6G>A	(p.Val108Glyfs)	c.413C>A	(p.Ala138Glu)	M/Lof			Normal to Severe	Sloping	8	4	Cochlear Implant	No device	Yes, bilateral	CI at 30		90	NVA at 70 db
76	68	Male	White	4		c.413C>A	(p.Ala138Glu)	c.595G>A	(p.Val199Met)	M/M			Normal to Moderately-severe	Sloping	8	3	Cochlear Implant	Hearing Aid	Yes, bilateral	hearing aids at 4, CI at 17		79	NVA at 70 db
77	64	Female	White	26	Yes, unknown	c.325C>T	(p.Arg109Trp)	c.1276G>A	(p.Ala426Thr)	M/M			Normal to Severe	Sloping	8	4	No device	Cochlear Implant	Yes, bilateral	hearing aids in her late twenties, CI at 47	few years	85	NVA at 70 db
78	69	male	white	16	Yes, paternal side	c.413C>A	(p.Ala138Glu)	c.413C>A	(p.Ala138Glu)	M/M	SRCR		Normal to Profound	Sloping	8	3	Hearing Aid	Cochlear Implant	Yes, bilateral	hearing aids at 49, CI at 52	33 years	70	NVA at 70 db
79	70	Female	white	3		c.595G>A	(p.Val199Met)	c.916G>A	(p.Ala306Thr)	M/M			Normal to Severe	Sloping	8	5	Cochlear Implant	Cochlear Implant	No	Hearing aids at 4, first C1 in 2007, second in 2008	1 year	93	NVA at 70 db
80	71	Female	White		Yes, unknown											6							NVA at 70 db
81	72	Male	white		Yes, unknown											6							NVA at 70 db
82	73	Female	white	7	Yes, unknown	c.207delC	(p.His70Thrfs*19)	c.1276G>A	(p.Ala426Thr)	M/Lof			Normal to Profound	Sloping	8	4	No device	Cochlear Implant		CI at 47		90	NVA at 70 db
83	73	male	White	15	Yes, unknown	c.207delC	(p.His70Thrfs*19)	c.1276G>A	(p.Ala426Thr)	M/Lof			Normal to Profound	Sloping	8	4		Cochlear Implant		CI at 47		90	NVA at 70 db
84	73	male	white	20	Yes, unknown	c.207delC	(p.His70Thrfs*19)	c.1276G>A	(p.Ala426Thr)	M/Lof			Normal to Profound	Sloping	8	4		Cochlear Implant	No	CI at 45		68	NVA at 70 db
85	73	Female	white	15	Yes, unknown	c.207delC	(p.His70Thrfs*19)	c.1276G>A	(p.Ala426Thr)	M/Lof			Normal to Profound	Sloping	8	4		Cochlear Implant		CI at 50		90	NVA at 70 db
86	74	Female	White	15	Yes, unknown	c.413C>A	(p.Ala138Glu)	c.595G>A	(p.Val199Met)	M/M			Mild to Profound	Sloping	8	4	No device	Cochlear Implant	Yes, left	CI at 52. Hearing aids since hight school		73	NVA at 70 db
87	75	male	white	16		c.916G>A	(p.Ala306Thr)	c.413C>A	(p.Ala138Glu)	M/M			Normal to Mild	Sloping	8	1		No device	Yes, bilateral			100	NVA at 70 db
88	76	Female	White	10		c.413C>A	(p.Ala138Glu)	c.413C>A	(p.Ala138Glu)	M/M	SRCR		Normal to Severe	sloping	8	2	Hearing Aid	Hearing Aid	Yes, bilateral			70	NVA at 70 db
89	77	Female	White	17	Yes, unknown	c.916G>A	(p.Ala306Thr)	c.1276G>A	(p.Ala426Thr)	M/M			Normal to Profound	Sloping	8	2	Hearing Aid	Hearing Aid	Yes, bilateral			75	NVA at 70 db
90	78	Female	White	25		c.413C>A	(p.Ala138Glu)	c.413C>A	(p.Ala138Glu)	M/M	SRCR		Normal to Moderate	Sloping	8	2	Hearing Aid	Hearing Aid	Yes, bilateral			85	NVA at 70 db
91	79	Female	White	3		c.413C>A	(p.Ala138Glu)	c.916G>A	(p.Ala306Thr)	M/M			Normal to Moderately-severe	Sloping	8	4	Cochlear Implant	No device	Yes, bilateral	CI at 11		75	NVA at 70 db
92	80	Female	White	13	Yes, maternal side	c.208delC	(p.His70Thrfs*19)	c.1276G>A	(p.Ala426Thr)	M/Lof			Normal to Profound	Sloping	8	4	Cochlear Implant	No device	Yes, left	CI at 26		95	NVA at 70 db
93	81	Female	White	18	Yes, unknown	c.413C>A	(p.Ala138Glu)	c.413C>A	(p.Ala138Glu)	M/M	SRCR		Normal to Moderate	Sloping	8	2	Hearing Aid	Hearing Aid	Yes, bilateral			100	NVA at 70 db
94	82	Male	Asian	3		c.916G>A	(p.Ala306Thr)	c.916G>A	(p.Ala306Thr)	M/M	serine protease		Normal to Profound	Sloping	8	2	Hearing Aid	Hearing Aid		13	10 years	45	Korean monosyllabic word recognition list	47	K-CID
95	83	Male	Asian	0		c.411C>A	(p.Tyr137*)	c.916G>A	(p.Ala306Thr)	M/Lof			Profound	Flat	10	5	Cochlear Implant	Cochlear Implant		0	0	100	Korean monosyllabic word recognition list	97	K-CID
96	84	Male	Asian	4		c.734C>T	(p.Thr248Met)	c.916G>A	(p.Ala306Thr)	M/M			Normal to Profound	Sloping	8	3	Cochlear Implant	Hearing Aid	Yes, right	5	1 year	90	Korean monosyllabic word recognition list	100	K-CID
97	85	Female	Asian	0		c.1209dup	(p.Pro404Alafs*64)	c.346G>A	(p.Val116Met)	M/Lof			Profound	Flat	10	5	Cochlear Implant	Cochlear Implant		0 (8 months)	4 months			NA
98	86	Male	Asian	3		c.916G>A	(p.Ala306Thr)	c.916G>A	(p.Ala306Thr)	M/M	serine protease		Mild to Profound	Sloping	8	5	Cochlear Implant	Cochlear Implant	Yes, bilateral	4	1 year			NA
99	87	Female	Asian	7		c.325C>T	(p.Arg109Trp)	c.916G>A	(p.Ala306Thr)	M/M			Normal to Profound	Sloping	8	5	Cochlear Implant	Cochlear Implant	Yes, left	8	1 year	78	Korean monosyllabic word recognition list	100	K-CID
100	88	Female	Asian	1		c.783-1G>A		c.346G>A	(p.Val116Met)	M/Lof			Profound	Flat	10	5	Cochlear Implant	Cochlear Implant		2	1 year	94	Korean monosyllabic word recognition list	100	K-CID
101	89	Male	Asian	4		c.325C>T	(p.Arg109Trp)	c.916G>A	(p.Ala306Thr)	M/M			Moderate to Profound	Sloping	8	5	Cochlear Implant	Cochlear Implant	No	5	1 year	83	Korean monosyllabic word recognition list	100	K-CID
102	90	Male	Asian	9		c.734C>T	(p.Thr248Met)	c.916G>A	(p.Ala306Thr)	M/M			Normal to Profound	Sloping	8	2	Hearing Aid	Hearing Aid		9	1 month			not tested (f/u loss)
103	91	Female	Asian	10		c.346G>A	(p.Val116Met)	c.346G>A	(p.Val116Met)	M/M	SRCR		Moderate to Profound	Sloping	8	5	Cochlear Implant	Cochlear Implant	No	11	1 year	56	Korean monosyllabic word recognition list	40	K-CID
104	92	Female	Asian	6	Yes, unknown	c.607C>T	(p.Gln203*)	c.778G>A	(p.Ala260Thr)	M/LoF			Mild to Profound	Sloping	8	5	Cochlear Implant	Cochlear Implant	Yes, bilateral	38 y.o.	13 years	81	Japanese monosyllable test (CI2004)	1	Japanese sentence test (CI2004)
105	93	Male	Asian	25	Yes, paternal side	c.647G>T	(p.Arg216Leu)	c.771C>G	(p.His257Gln)	M/M			Mild to Profound	Sloping	8	4	No device	Cochlear Implant	Yes, left	45 y.o.	12 years	86	Japanese monosyllable test (CI2004)	0.98	Japanese sentence test (CI2004)
106	94	Female	Asian	45		c.778G>A	(p.Ala260Thr)	c.778G>A	(p.Ala260Thr)	M/M	Serine Protease		Moderate to Profound	Sloping	8	6
107	95	Male	Asian	12		c.778G>A	(p.Ala260Thr)	c.778G>A	(p.Ala260Thr)	M/M	Serine Protease		Mild to Profound	Sloping	8	6
108	96	Male	White	0	Yes, paternal side	c.208delC	(p.His70Thrfs*19)	c.413C>A	(p.Ala138Glu)	M/LoF			Normal to Profound	Sloping	8	4		Cochlear Implant	Yes, left	23 y.o.	23 years
109	97	Female	White	9		c.413C>A	(p.Ala138Glu)	c.916G>A	(p.Ala306Thr)	M/M			Profound	Flat	10	4		Cochlear Implant	No	55 y.o.	46 years
110	98	Male	Asian	56	Yes, paternal side	c.647G>A	(p.Arg216His)	c.778G>A	(p.Ala260Thr)	M/M			Profound	Flat	8	6
111	99	Female	Asian	64		c.554A>T	(p.His185Leu)	c.554A>T	(p.His185Leu)	M/M	SRCR		Moderate to Severe	Flat	10	6
112	100	Female	Other	15		c.346G>A	(p.Val116Met)	c.346G>A	(p.Val116Met)	M/M	SRCR		Moderately-severe to Profound	Sloping	8	4		Cochlear Implant	Yes, left	39 y.o.	24 years
113	101	Female	Asian	0		c.916G>A	(p.Ala306Thr)	c.916G>A	(p.Ala306Thr)	M/M	Serine Protease		Severe	Flat	10	6
114	102	Male	Asian	1	Yes, paternal side	c.895G>A	(p.Ala299Thr)	c.895G>A	(p.Ala299Thr)	M/M	Serine Protease		Mild to Profound	Sloping	8	6
115	103	Female	Asian	7		c.916G>A	(p.Ala306Thr)	c.916G>A	(p.Ala306Thr)	M/M	Serine Protease		Normal to Profound	Sloping	8	6
116	104	Male	Asian	0		c.46C>T	(p.Arg16*)	c.46C>T	(p.Arg16*)	LoF/LoF	No Protein		Moderate to Profound	Sloping	10	6
117	105	Female	Asian	10	Yes, unknown	c.698C>A		c.731G>T	(p.Gly244Val)	M/M			Mild to Profound	Sloping	8	4		Cochlear Implant	Yes, left	29 y.o.	19 years
118	106	Female	Asian	12		c.325C>T		c.614T>G		M/M			Normal to Profound	Sloping	8	6
119	107	Female	Not reported	0		c.208delC	(p.His70Thrfs*19)	c.413C>A	(p.Ala138Glu)	M/LoF			Mild to Profound	Sloping	8	6
120	108	Female	White	42	Yes, maternal side	c.1276G>A	(p.Ala426Thr)	c.316C>T	(p.Arg106Cys)	M/M			Mild to Profound	Sloping	8	2	Hearing Aid	Hearing Aid		Unknown	Unknown		Unknown	Unknown	Unknown
121	109	Male	Other	0	Yes, maternal side	c.916G>A	(p.Ala306Thr)	c.326G>A	(p.Arg109Gln	M/M			Moderate to Severe	Sloping	8	6				Unknown	Unknown		Unknown	Unknown	Unknown
122	110	Male	White	10	Yes, maternal side	c.413C>A	(p.Ala138Glu)	c.208delC	(p.His70Thrfs*19)	M/LoF			Mild to Moderate	Sloping	8	6				Unknown	Unknown		Unknown	Unknown	Unknown
123	111	Male	Not reported	0	Yes, maternal side	c.208delC	(p.His70Thrfs*19)	c.208delC	(p.His70Thrfs*19)	LoF/LoF	No protein		Profound	Flat	10	6				Unknown	Unknown		Unknown	Unknown	Unknown
124	112	Female	White	22	Yes, maternal side	c.413C>A	(p.Ala138Glu)	c.391G>A	(p.Asp131Asn)	M/M			Mild to Profound	Sloping	8	6				N/A - patient does not wear hearing aids	N/A - patient does not wear hearing aids		N/A - patient does not wear hearing aids	N/A - patient does not wear hearing aids	N/A - patient does not wear hearing aids
125	113	Female	Black/ African American	9		c.326G>A	(p.Arg109Gln	c.572+2T>C		M/LoF			Mild to Profound	Sloping	8	6				Unknown	Unknown		Unknown	Unknown	Unknown
126	114	Female	White	13	Yes, maternal side	c.208delC	(p.His70Thrfs*19)	c.326G>A	(p.Arg109Gln	M/LoF			Mild to Profound	Sloping	8	6				Unknown	Unknown		Unknown	Unknown	Unknown
127	115	Female	White	13	Yes, paternal side	c.1276G>A	(p.Ala426Thr)	c.208delC	(p.His70Thrfs*19)	M/LoF			Moderate to Profound	Sloping	8	3	Cochlear Implant	Hearing Aid		Unknown	Unknown	92	CNC words	60% at 60 dB SPL AD (CI), 14% at 60 dB SPL AS (HA)	AZ Bio sentences
128	116	Male	White	1.5	Yes, paternal side	c.1151T>A	(p.Met384Lys)	c.208delC	(p.His70Thrfs*19)	M/LoF			Moderate to Profound	Sloping	8	6				Unknown	Unknown		Unknown	Unknown	Unknown
129	117	Male	White	10	Yes, paternal side	c.325C>T	(p.Arg109Trp)	c.413C>A	(p.Ala138Glu)	M/M			Moderate to Severe	Sloping	8	6				Unknown	Unknown		Unknown	Unknown	Unknown
130	118	Female	White	0	Yes, maternal side	c.208delC	(p.His70Thrfs*19)	c.208delC	(p.His70Thrfs*19)	LoF/LoF	LDLRA		Profound	Flat	10	5	Cochlear Implant	Cochlear Implant		24	2 years
131	119	Female	White	16	Yes, unknown	c.413C>A	(p.Ala138Glu)	c.413C>A	(p.Ala138Glu)	M/M	SRCR		Mild to Severe	Sloping	8	2	Hearing Aid	Hearing Aid	Yes, bilateral	26 years	10 years
132	120	Female	White	3		c.916G>A	(p.Ala306Thr)	c.208delC	(p.His70Thrfs*19)	M/Lof				Sloping	8	5	Cochlear Implant	Cochlear Implant
133	121	Female	White	0	Yes, maternal side	c.131G>C						MYO7A, SLC26A4	Moderate	Flat		2	Hearing Aid	Hearing Aid
134	122	Male	White	0									mild	flat	10	1	No device	No device
135	123	Female	White	0	Yes, unknown								Profound	Flat	10	5	Cochlear Implant	Cochlear Implant
136	124	Female	White	0									Moderate to Moderately-severe	Sloping	8	2	Hearing Aid	Hearing Aid
137	125	Female	White	1.5	Yes, unknown	c.208delC	(p.His70Thrfs*19)	c.916G>A	(p.Ala306Thr)	M/Lof			Moderate to Severe	Sloping	8	5	Cochlear Implant	Cochlear Implant
138	123	Male	White	1.5	Yes, unknown								Profound	flat	10	5	Cochlear Implant	Cochlear Implant
139	126	Female	White	1.5	Yes, unknown	c.208delC	(p.His70Thrfs*19)	c.916G>A	(p.Ala306Thr)	M/Lof				Sloping	8	5	Cochlear Implant	Cochlear Implant
140	127	Male	White	11		c.413C>A	(p.Ala138Glu)			M/WT		PEX7, c.649G>A p.Gly217Arg	mild	flat		1	No device	Hearing Aid
141	128	Female	White	15	Yes, unknown	c.1126G>A	(p.Gly376Ser)			M/WT		LRTOMT, MYO6, OTOF	Moderately-severe	Flat	10	2	Hearing Aid	Hearing Aid
142	129	Female	White	3	Yes, unknown	c.208delC	(p.His70Thrfs*19)	c.916G>A	(p.Ala306Thr)	M/Lof				Flat	10	5	Cochlear Implant	Cochlear Implant
143	130	Female	Other	2.5										Sloping	8	4	Cochlear Implant	No device
144	131	Female	Asian			c.208delC	(p.His70Thrfs*19)	c.208delC	(p.His70Thrfs*19)	LoF/LoF			Moderately-severe	flat	10	2	Hearing Aid	Hearing Aid
145	132	Female	White	8	Yes, unknown	c.1276G>A	(p.Ala426Thr)							Rising		2	Hearing Aid	Hearing Aid
146	133	Male	White	0	Yes, maternal side	c.208delC	(p.His70Thrfs*19)	c.1238G>A	(p.Trp413*)	LoF/LoF				Flat	10	5	Cochlear Implant	Cochlear Implant
147	134	Male	White	13										Flat		2	Hearing Aid	Hearing Aid
148	135	Male	White	0		c.916G>A	(p.Ala306Thr)			M/WT			Mild	Flat		5	Cochlear Implant	Cochlear Implant

## Sheet: eTable 3 Excluded
Participant ID	Family number	Sex	Race	Age at HL Onset	Family History of HL	TMPRSS3 cDNA 1	TMPRSS3 Protein 1	TMPRSS3 cDNA 2	TMPRSS3 Protein 2	M/M, LoF/Lof, M/LoF	Protein Domain for Homozygotes	Other Known Variations	HL Degree	HL Configuration	DFNB	Device Type Clas.	Device Type Right	Device Type Left	Hearing Preservation?	Age at Fitting (months)	Duration of HL Before Fitting	Aided Word Recognition Score (%)	Test Name	Aided Sentence Rec. Score (%)	Test Name
3	3	Female	White	0		c.208delC	(p.His70Thrfs*19)	c.208delC	(p.His70Thrfs*19)	LoF/LoF	No Protein	GJB2; NM_004004.5:c.334_335del,p.(Lys112Glufs*2) - heterozygous	Profound	Flat	10	5	Cochlear Implant	Cochlear Implant	No	11	11	Right: 76; Left: 80	W-22
4	4	Female	White	0		c.208delC	(p.His70Thrfs*19)	c.1192C>T	(p.Gln398Tyr)	M/LoF		CDH3:c.2104C>T,p.(Arg702Trp) - heterozygous variant of uncertain significance	Profound	Flat	10	5	Cochlear Implant	Cochlear Implant	No	9	9	88	CNC	99	Pediatric AZBio
22	16	Female	Not reported	31		c.413C>A	(p.Ala138Glu)	c.413C>A	(p.Ala138Glu)	M/M	SRCR	TECTA; Chr11(GRCh37):g.120980043C>T; ENST00000392793.1:c.322C>T; p.(Arg108*); heterozygote	Moderate to Profound	Sloping	8	1	No device	No device
26	20	Female	White	6	Yes, maternal side	c.413C>A	(p.Ala138Glu)			M/WT		NM_144612.6(LOXHD1):c.2696G>C, p.(Arg899Pro) kl 3	Moderate	Flat		2	Hearing Aid	Hearing Aid
49	43	Male	Asian	3		c.316C>T	(p.Arg106Cys)			M/WT			Mild to Severe	Sloping	8	2	Hearing Aid	No device		5 yo	1
56	49	Female	Black/ African American	25	Yes, paternal side	c.208delC	(p.His70Thrfs*19)	c.280G>A	(p.Gly94Arg)	M/LoF		EDN3:c.565dupA	Moderate	Sloping	8	2	Hearing Aid	Hearing Aid	Yes, bilateral	36	Hearing aids
62	55	Male	White	0		c.916G>A	(p.Ala306Thr)						Moderate to Severe	Sloping	8	2	Hearing Aid	Hearing Aid	Yes, bilateral			NVA 90%	NVA at 60db
73	66	Male	White	0		c.413C>A	(p.Ala138Glu)	c.916G>A	(p.Ala306Thr)	M/M		GRXCR1 NM_001080476 c.25G>A p.(Glu9Lys) heterozygous	Mild to Moderately-severe	Sloping	8	4	Cochlear Implant	No device	Yes, bilateral	hearing aids during childhood, CI at 29		80	NVA at 70 db
80	71	Female	White		Yes, unknown											6							NVA at 70 db
81	72	Male	white		Yes, unknown											6							NVA at 70 db
133	121	Female	White	0	Yes, maternal side	c.131G>C						MYO7A, SLC26A4	Moderate	Flat		2	Hearing Aid	Hearing Aid
134	122	Male	White	0									mild	flat	10	1	No device	No device
135	123	Female	White	0	Yes, unknown								Profound	Flat	10	5	Cochlear Implant	Cochlear Implant
138	123	Male	White	1.5	Yes, unknown								Profound	flat	10	5	Cochlear Implant	Cochlear Implant
136	124	Female	White	0									Moderate to Moderately-severe	Sloping	8	2	Hearing Aid	Hearing Aid
140	127	Male	White	11		c.413C>A	(p.Ala138Glu)			M/WT		PEX7, c.649G>A p.Gly217Arg	mild	flat		1	No device	Hearing Aid
141	128	Female	White	15	Yes, unknown	c.1126G>A	(p.Gly376Ser)			M/WT		LRTOMT, MYO6, OTOF	Moderately-severe	Flat	10	2	Hearing Aid	Hearing Aid
143	130	Female	Other	2.5										Sloping	8	4	Cochlear Implant	No device
145	132	Female	White	8	Yes, unknown	c.1276G>A	(p.Ala426Thr)							Rising		2	Hearing Aid	Hearing Aid
147	134	Male	White	13										Flat		2	Hearing Aid	Hearing Aid
148	135	Male	White	0		c.916G>A	(p.Ala306Thr)			M/WT			Mild	Flat		5	Cochlear Implant	Cochlear Implant

## Sheet: eTable 4 Data after Exclusions
Participant ID	Family number	Sex	Race	Age at HL Onset	Family History of HL	TMPRSS3 cDNA 1	TMPRSS3 Protein 1	TMPRSS3 cDNA 2	TMPRSS3 Protein 2	M/M, LoF/Lof, M/LoF	Domain of Variants (only if the same domain)	Protein Domain for Homozygotes	Other Known Variations	HL Degree	HL Configuration	DFNB	Device Type Clas.	Device Type Right	Device Type Left	Hearing Preservation?	Age at Fitting (months)	Duration of HL Before Fitting	Aided Word Recognition Score (%)	Test Name	Aided Sentence Rec. Score (%)	Test Name
6	6	Female	White	0		c.208delC	(p.His70Thrfs*19)	c.208delC	(p.His70Thrfs*19)	LoF/LoF	LDLRA	LDLRA		Moderately-severe to Profound	Sloping	10	5	Cochlear Implant	Cochlear Implant	No	15	15	78	CNC
130	118	Female	White	0	Yes, maternal side	c.208delC	(p.His70Thrfs*19)	c.208delC	(p.His70Thrfs*19)	LoF/LoF	LDLRA	LDLRA		Profound	Flat	10	5	Cochlear Implant	Cochlear Implant		24	2 years
146	133	Male	White	0	Yes, maternal side	c.208delC	(p.His70Thrfs*19)	c.1238G>A	(p.Trp413*)	LoF/LoF					Flat	10	5	Cochlear Implant	Cochlear Implant
7	7	Male	White	0		c.323-6G>A	(p.Val108Glyfs)	c.458C>G	(p.Ser153*)	LoF/LoF	SRCR			Profound	Flat	10	5	Cochlear Implant	Cochlear Implant	No	10	10
14	10	Female	Asian	0	Yes, paternal side	c.1190delA	(p.Gln397Argfs*18)	c.1190delA	(p.Gln397Argfs*18)	LoF/LoF	Serine Protease	Serine Protease		Profound	Flat	10	4	Cochlear Implant	No device	Yes, right	5 years	5 years	N/A (Note: but the patient has improved hearing and repeat few words)
15	10	Female	Asian	0	Yes, paternal side	c.1190delA	(p.Gln397Argfs*18)	c.1190delA	(p.Gln397Argfs*18)	LoF/LoF	Serine Protease	Serine Protease		Profound	Flat	10	4	Cochlear Implant	No device	Yes, right	6 years	6 years	N/A (Note: but the patient has improved hearing and repeat few words)
17	12	Female	Asian	0		c.989delA	(p.Glu330Glyfs*27)	c.989delA	(p.Glu330Glyfs*27)	LoF/LoF	Serine Protease	Serine Protease		Profound	Flat	10	4	Cochlear Implant	No device	Yes, right	4.5 years	4.5 years	N/A (Note: but the patient has improved hearing and repeat few words)
12	9	Male	Asian	0		c.1176del8ins~1224		c.1176del8ins~1224		LoF/LoF	Serine Protease	Serine Protease		Severe to Profound	Flat	10	4	Cochlear Implant	No device	No	4 years	4 years	N/A (Note: cochlear implant (CI) did not succeed)
13	9	Male	Asian	0		c.1176del8ins~1224		c.1176del8ins~1224		LoF/LoF	Serine Protease	Serine Protease		Profound	Flat	10	4	Cochlear Implant	No device	No	9 years	9 years	N/A (Note: cochlear implant (CI) did not succeed)
20	14	Female	Not reported			c.208delC	(p.His70Thrfs*19)	c.208delC	(p.His70Thrfs*19)	LoF/LoF	LDLRA	LDLRA		Profound	Flat	10	4	Cochlear Implant
144	131	Female	Asian			c.208delC	(p.His70Thrfs*19)	c.208delC	(p.His70Thrfs*19)	LoF/LoF	LDLRA	LDLRA		Moderately-severe	flat	10	2	Hearing Aid	Hearing Aid
8	8	Female	Asian	0	Yes	c.1190delA	(p.Gln397Argfs*18)	c.1190delA	(p.Gln397Argfs*18)	LoF/LoF	Serine Protease	Serine Protease		Profound	Flat	10	4	No device	Cochlear Implant	Yes, left	16 years	16 years	N/A (Note: but the patient has improved hearing and repeat few words)
9	8	Female	Asian	0	Yes	c.1190delA	(p.Gln397Argfs*18)	c.1190delA	(p.Gln397Argfs*18)	LoF/LoF	Serine Protease	Serine Protease		Profound	Flat	10	4	No device	Cochlear Implant	Yes, left	12 years	12 years	N/A (Note: but the patient has improved hearing and repeat few words)
10	8	Male	Asian	0	Yes	c.1190delA	(p.Gln397Argfs*18)	c.1190delA	(p.Gln397Argfs*18)	LoF/LoF	Serine Protease	Serine Protease		Profound	Flat	10	4	No device	Cochlear Implant	Yes, left	8 years	8 years	N/A (Note: but the patient has improved hearing and repeat few words)
11	8	Female	Asian	0	Yes	c.1190delA	(p.Gln397Argfs*18)	c.1190delA	(p.Gln397Argfs*18)	LoF/LoF	Serine Protease	Serine Protease		Profound	Flat	10	4	No device	Cochlear Implant	Yes, left	5 years	5 years	N/A (Note: but the patient has improved hearing and repeat few words)
16	11	Female	Asian	0		c.1190delA	(p.Gln397Argfs*18)	c.1190delA	(p.Gln397Argfs*18)	LoF/LoF	Serine Protease	Serine Protease		Profound	Flat	10	4	No device	Cochlear Implant	Yes, left	4 years	4 years	N/A (Note: but the patient has improved hearing and repeat few words)
18	13	Male	Asian	0		c.1190delA	(p.Gln397Argfs*18)	c.1190delA	(p.Gln397Argfs*18)	LoF/LoF	Serine Protease	Serine Protease		Severe to Profound	Sloping	10	1	No device	No device	No
19	13	Male	Asian	0		c.1190delA	(p.Gln397Argfs*18)	c.1190delA	(p.Gln397Argfs*18)	LoF/LoF	Serine Protease	Serine Protease		Severe to Profound	Sloping	10	1	No device	No device	No
2	2	Female	White	0	Yes, unknown	c.46C>T	(p.Arg16*)	c.46C>T	(p.Arg16*)	LoF/LoF	No Protein	No protein		Profound	Flat	10	6
116	104	Male	Asian	0		c.46C>T	(p.Arg16*)	c.46C>T	(p.Arg16*)	LoF/LoF	No Protein	No Protein		Moderate to Profound	Sloping	10	6
123	111	Male	Not reported	0	Yes, maternal side	c.208delC	(p.His70Thrfs*19)	c.208delC	(p.His70Thrfs*19)	LoF/LoF	LDLRA	LDLRA		Profound	Flat	10	6				Unknown	Unknown		Unknown	Unknown	Unknown
104	92	Female	Asian	6	Yes, unknown	c.607C>T	(p.Gln203*)	c.778G>A	(p.Ala260Thr)	M/LoF				Mild to Profound	Sloping	8	5	Cochlear Implant	Cochlear Implant	Yes, bilateral	38 y.o.	13 years	81	Japanese monosyllable test (CI2004)	1	Japanese sentence test (CI2004)
65	58	Female	White	3		c.207delC	(p.His70Thrfs*19)	c.916G>A	(p.Ala306Thr)	M/Lof				Normal to Moderately-severe	Sloping	8	5	Cochlear Implant	Cochlear Implant	No	3	few months	90	NVA at 70 db
67	60	Female	White	4		c.595G>A	(p.Val199Met)	c.936del	(p.Pro313fs)	M/Lof				Normal to Profound	Sloping	8	5	Cochlear Implant	Cochlear Implant		bilateral CI at 5		90	NVA at 70 db
59	52	Male	White	5		c.916G>A	(p.Ala306Thr)	c.280G>T	(p.Gly94*)	M/LoF				Moderate to Moderately-severe	Sloping	8	5	Cochlear Implant	Cochlear Implant	Yes, bilateral	3
132	120	Female	White	3		c.916G>A	(p.Ala306Thr)	c.208delC	(p.His70Thrfs*19)	M/Lof					Sloping	8	5	Cochlear Implant	Cochlear Implant
137	125	Female	White	1.5	Yes, unknown	c.208delC	(p.His70Thrfs*19)	c.916G>A	(p.Ala306Thr)	M/Lof				Moderate to Severe	Sloping	8	5	Cochlear Implant	Cochlear Implant
139	126	Female	White	1.5	Yes, unknown	c.208delC	(p.His70Thrfs*19)	c.916G>A	(p.Ala306Thr)	M/Lof					Sloping	8	5	Cochlear Implant	Cochlear Implant
127	115	Female	White	13	Yes, paternal side	c.1276G>A	(p.Ala426Thr)	c.208delC	(p.His70Thrfs*19)	M/LoF				Moderate to Profound	Sloping	8	3	Cochlear Implant	Hearing Aid		Unknown	Unknown	92	CNC words	60% at 60 dB SPL AD (CI), 14% at 60 dB SPL AS (HA)	AZ Bio sentences
34	28	Female	Asian	3	Yes, maternal side	c.36delC	(p.Phe13fs)	c.916G>A	(p.Ala306Thr)	M/LoF				Mild to Profound	Sloping	8	3	Cochlear Implant	Hearing Aid	Yes, right	6 yo	3
64	57	Male	White	0	Yes, unknown	c.323-6G>A	(p.Val108Glyfs)	c.413C>A	(p.Ala138Glu)	M/Lof	SRCR			Normal to Moderately-severe	Sloping	8	4	Cochlear Implant	No device	Yes, bilateral	CI at 28		80	NVA at 70 db
75	57	Male	White	4	Yes, unknown	c.323-6G>A	(p.Val108Glyfs)	c.413C>A	(p.Ala138Glu)	M/Lof	SRCR			Normal to Severe	Sloping	8	4	Cochlear Implant	No device	Yes, bilateral	CI at 30		90	NVA at 70 db
92	80	Female	White	13	Yes, maternal side	c.208delC	(p.His70Thrfs*19)	c.1276G>A	(p.Ala426Thr)	M/Lof				Normal to Profound	Sloping	8	4	Cochlear Implant	No device	Yes, left	CI at 26		95	NVA at 70 db
50	44	Female	Asian	9		c.323-6G>A	(p.Val108Glyfs)	c.916G>A	(p.Ala306Thr)	M/LoF				Mild to Profound	Sloping	8	4	Cochlear Implant	No device		14 yo	5
58	51	Female	White	12		c.413C>A	(p.Ala138Glu)	c.208delC	(p.His70Thrfs*19)	M/LoF				Moderate	Sloping	8	4	No device	Cochlear Implant	Yes, bilateral	12 hearing aid, CI 14 y		60	NWA at 70%
82	73	Female	white	7	Yes, unknown	c.207delC	(p.His70Thrfs*19)	c.1276G>A	(p.Ala426Thr)	M/Lof				Normal to Profound	Sloping	8	4	No device	Cochlear Implant		CI at 47		90	NVA at 70 db
5	5	Male	White	84	Yes, maternal side	c.208delC	(p.His70Thrfs*19)	c.413C>A	(p.Ala138Glu)	M/LoF				Normal to Profound	Sloping	8	1	No device	No device		N/A	N/A	68	CNC
63	56	Female	White	0		c.413C>A	(p.Ala138Glu)	c.208delC	(p.His70Thrfs*19)	M/LoF				Profound	Sloping	8	6	Other	Other		28		0	NVA at 70db
84	73	male	white	20	Yes, unknown	c.207delC	(p.His70Thrfs*19)	c.1276G>A	(p.Ala426Thr)	M/Lof				Normal to Profound	Sloping	8	4		Cochlear Implant	No	CI at 45		68	NVA at 70 db
83	73	male	White	15	Yes, unknown	c.207delC	(p.His70Thrfs*19)	c.1276G>A	(p.Ala426Thr)	M/Lof				Normal to Profound	Sloping	8	4		Cochlear Implant		CI at 47		90	NVA at 70 db
85	73	Female	white	15	Yes, unknown	c.207delC	(p.His70Thrfs*19)	c.1276G>A	(p.Ala426Thr)	M/Lof				Normal to Profound	Sloping	8	4		Cochlear Implant		CI at 50		90	NVA at 70 db
108	96	Male	White	0	Yes, paternal side	c.208delC	(p.His70Thrfs*19)	c.413C>A	(p.Ala138Glu)	M/LoF				Normal to Profound	Sloping	8	4		Cochlear Implant	Yes, left	23 y.o.	23 years
122	110	Male	White	10	Yes, maternal side	c.413C>A	(p.Ala138Glu)	c.208delC	(p.His70Thrfs*19)	M/LoF				Mild to Moderate	Sloping	8	6				Unknown	Unknown		Unknown	Unknown	Unknown
125	113	Female	Black/ African American	9		c.326G>A	(p.Arg109Gln	c.572+2T>C		M/LoF	SRCR			Mild to Profound	Sloping	8	6				Unknown	Unknown		Unknown	Unknown	Unknown
119	107	Female	Not reported	0		c.208delC	(p.His70Thrfs*19)	c.413C>A	(p.Ala138Glu)	M/LoF				Mild to Profound	Sloping	8	6
126	114	Female	White	13	Yes, maternal side	c.208delC	(p.His70Thrfs*19)	c.326G>A	(p.Arg109Gln	M/LoF				Mild to Profound	Sloping	8	6				Unknown	Unknown		Unknown	Unknown	Unknown
128	116	Male	White	1.5	Yes, paternal side	c.1151T>A	(p.Met384Lys)	c.208delC	(p.His70Thrfs*19)	M/LoF				Moderate to Profound	Sloping	8	6				Unknown	Unknown		Unknown	Unknown	Unknown
100	88	Female	Asian	1		c.783-1G>A		c.346G>A	(p.Val116Met)	M/Lof				Profound	Flat	10	5	Cochlear Implant	Cochlear Implant		2	1 year	94	Korean monosyllabic word recognition list	100	K-CID
95	83	Male	Asian	0		c.411C>A	(p.Tyr137*)	c.916G>A	(p.Ala306Thr)	M/Lof				Profound	Flat	10	5	Cochlear Implant	Cochlear Implant		0	0	100	Korean monosyllabic word recognition list	97	K-CID
142	129	Female	White	3	Yes, unknown	c.208delC	(p.His70Thrfs*19)	c.916G>A	(p.Ala306Thr)	M/Lof					Flat	10	5	Cochlear Implant	Cochlear Implant
97	85	Female	Asian	0		c.1209dup	(p.Pro404Alafs*64)	c.346G>A	(p.Val116Met)	M/Lof				Profound	Flat	10	5	Cochlear Implant	Cochlear Implant		0 (8 months)	4 months			NA
32	26	Male	White	1.5	Yes, unknown	c.46C>T	(p.Arg16*)	c.595G>A	(p.Val199Met)	M/Lof				Severe to Profound	Sloping	10	3	Cochlear Implant	Hearing Aid	Yes, bilateral	4 months for hearing aids, 10 years for CI	4 months for hearing aids, 10 years for CI	62		unknown
40	34	Female	Asian	3		c.346G>A	(p.Val116Met)	c.432del	(p.Gln144Hisfs*8)	M/LoF	SRCR			Severe to Profound	Flat	10	1	No device	No device	No
66	59	Female	White			c.323-6G>A		c.743C>T	(p.Thr248Met)	M/Lof						no audio	6							NVA at 70 db
103	91	Female	Asian	10		c.346G>A	(p.Val116Met)	c.346G>A	(p.Val116Met)	M/M	SRCR	SRCR		Moderate to Profound	Sloping	8	5	Cochlear Implant	Cochlear Implant	No	11	1 year	56	Korean monosyllabic word recognition list	40	K-CID
99	87	Female	Asian	7		c.325C>T	(p.Arg109Trp)	c.916G>A	(p.Ala306Thr)	M/M				Normal to Profound	Sloping	8	5	Cochlear Implant	Cochlear Implant	Yes, left	8	1 year	78	Korean monosyllabic word recognition list	100	K-CID
101	89	Male	Asian	4		c.325C>T	(p.Arg109Trp)	c.916G>A	(p.Ala306Thr)	M/M				Moderate to Profound	Sloping	8	5	Cochlear Implant	Cochlear Implant	No	5	1 year	83	Korean monosyllabic word recognition list	100	K-CID
79	70	Female	white	3		c.595G>A	(p.Val199Met)	c.916G>A	(p.Ala306Thr)	M/M	SRCR			Normal to Severe	Sloping	8	5	Cochlear Implant	Cochlear Implant	No	Hearing aids at 4, first C1 in 2007, second in 2008	1 year	93	NVA at 70 db
69	62	Male	White	2.5		c.413C>A	(p.Ala138Glu)	c.595G>A	(p.Val199Met)	M/M	SRCR			Normal to Moderately-severe	Sloping	8	5	Cochlear Implant	Cochlear Implant	Yes, bilateral	hearing aids at 6, CI left at 6, CI right at 9		100	NVA at 70 db
98	86	Male	Asian	3		c.916G>A	(p.Ala306Thr)	c.916G>A	(p.Ala306Thr)	M/M	Serine Protease	serine protease		Mild to Profound	Sloping	8	5	Cochlear Implant	Cochlear Implant	Yes, bilateral	4	1 year			NA
35	29	Female	Asian	2	Yes, unknown	c.1250G>A	(p.Gly417Glu)	c.916G>A	(p.Ala306Thr)	M/M	Serine Protease			Moderate to Severe	Sloping	8	5	Cochlear Implant	Cochlear Implant	Yes, bilateral	3 yo	1
33	27	Male	White	14		c.413C>A	(p.Ala138Glu)	c.413C>A	(p.Ala138Glu)	M/M	SRCR	SRCR		Severe to Profound	Sloping	8	3	Cochlear Implant	Hearing Aid	Yes, right	for CI 63 years	unknown	69		unknown
76	68	Male	White	4		c.413C>A	(p.Ala138Glu)	c.595G>A	(p.Val199Met)	M/M	SRCR			Normal to Moderately-severe	Sloping	8	3	Cochlear Implant	Hearing Aid	Yes, bilateral	hearing aids at 4, CI at 17		79	NVA at 70 db
30	24	Male	Not reported			c.413C>A	(p.Ala138Glu)	c.413C>A	(p.Ala138Glu)	M/M	SRCR	SRCR		Severe to Profound	Sloping	8	3	Cochlear Implant	Hearing Aid	Yes, right	CI in 2006, hearing aid unknown	unknown	80		unknown
96	84	Male	Asian	4		c.734C>T	(p.Thr248Met)	c.916G>A	(p.Ala306Thr)	M/M	Serine Protease			Normal to Profound	Sloping	8	3	Cochlear Implant	Hearing Aid	Yes, right	5	1 year	90	Korean monosyllabic word recognition list	100	K-CID
21	15	Female	White	12		c.916G>A	(p.Ala306Thr)	c.1306C>T	(p.Arg436Cys)	M/M	Serine Protease			Severe to Profound	Sloping	8	4	Cochlear Implant	No device	No	46 yrs	34 yrs	48	NVA lists, standard CVC word list	NVA lists, standard CVC word list
91	79	Female	White	3		c.413C>A	(p.Ala138Glu)	c.916G>A	(p.Ala306Thr)	M/M				Normal to Moderately-severe	Sloping	8	4	Cochlear Implant	No device	Yes, bilateral	CI at 11		75	NVA at 70 db
52	46	Female	White	16	Yes, unknown	c.413C>A	(p.Ala138Glu)	c.916G>A	(p.Ala306Thr)	M/M				Moderate to Profound	Sloping	8	4	Cochlear Implant	No device		29 years HA but not usefull; 31 years CI right				speech discrimination 93% at 65 dB
55	48	Male	White	3	Yes, paternal side	c.413C>A	(p.Ala138Glu)	c.916G>A	(p.Ala306Thr)	M/M				Moderate to Severe	Sloping	8	4	Cochlear Implant	No device	Yes, bilateral	6 (Hearing aids, 9 y CI Right			NVA at 70 db
61	54	Male	White	10		c.595G>A	(p.Val199Met)	c.413C>A	(p.Ala138Glu)	M/M	SRCR			Severe	Sloping	8	4	Cochlear Implant	No device	Yes, bilateral	30	10
25	19	Male	White	40	Yes, maternal side	c.413C>A	(p.Ala138Glu)	c.1276G>A	(p.Ala426Thr)	M/M				Severe	Sloping	8	3	Hearing Aid	Cochlear Implant	Yes, left	62 years	22 years	33	NVA lists, standard CVC word list	62% (75 dB) 6 years follow up, CI only	NVA lists, standard CVC word list
78	69	male	white	16	Yes, paternal side	c.413C>A	(p.Ala138Glu)	c.413C>A	(p.Ala138Glu)	M/M	SRCR	SRCR		Normal to Profound	Sloping	8	3	Hearing Aid	Cochlear Implant	Yes, bilateral	hearing aids at 49, CI at 52	33 years	70	NVA at 70 db
70	63	Female	White	6	Yes, unknown	c.413C>A	(p.Ala138Glu)	c.916G>A	(p.Ala306Thr)	M/M				Normal to Profound	Sloping	8	3	Hearing Aid	Cochlear Implant		hearingaids at 21, CI at 53	5 years	74	NVA at 70 db
94	82	Male	Asian	3		c.916G>A	(p.Ala306Thr)	c.916G>A	(p.Ala306Thr)	M/M	Serine Protease	serine protease		Normal to Profound	Sloping	8	2	Hearing Aid	Hearing Aid		13	10 years	45	Korean monosyllabic word recognition list	47	K-CID
1	1	Female	White	10		c.413C>A	(p.Ala138Glu)	c.413C>A	(p.Ala138Glu)	M/M	SRCR	SRCR		Mild to Profound	Sloping	8	2	Hearing Aid	Hearing Aid		starting from 10 years of age.		65	CVC words in silence	not measured
88	76	Female	White	10		c.413C>A	(p.Ala138Glu)	c.413C>A	(p.Ala138Glu)	M/M	SRCR	SRCR		Normal to Severe	sloping	8	2	Hearing Aid	Hearing Aid	Yes, bilateral			70	NVA at 70 db
89	77	Female	White	17	Yes, unknown	c.916G>A	(p.Ala306Thr)	c.1276G>A	(p.Ala426Thr)	M/M	Serine Protease			Normal to Profound	Sloping	8	2	Hearing Aid	Hearing Aid	Yes, bilateral			75	NVA at 70 db
31	25	Female	White	3	Yes, paternal side	c.595G>A	(p.Val199Met)	c.1276G>A	(p.Ala426Thr)	M/M				Severe to Profound	Sloping	8	2	Hearing Aid	Hearing Aid	Yes, bilateral	unknown	unknown	78		unknown
90	78	Female	White	25		c.413C>A	(p.Ala138Glu)	c.413C>A	(p.Ala138Glu)	M/M	SRCR	SRCR		Normal to Moderate	Sloping	8	2	Hearing Aid	Hearing Aid	Yes, bilateral			85	NVA at 70 db
93	81	Female	White	18	Yes, unknown	c.413C>A	(p.Ala138Glu)	c.413C>A	(p.Ala138Glu)	M/M	SRCR	SRCR		Normal to Moderate	Sloping	8	2	Hearing Aid	Hearing Aid	Yes, bilateral			100	NVA at 70 db
131	119	Female	White	16	Yes, unknown	c.413C>A	(p.Ala138Glu)	c.413C>A	(p.Ala138Glu)	M/M	SRCR	SRCR		Mild to Severe	Sloping	8	2	Hearing Aid	Hearing Aid	Yes, bilateral	26 years	10 years
23	17	Male	White	4	Yes, paternal side	c.916G>A	(p.Ala306Thr)	c.413C>A	(p.Ala138Glu)	M/M				Moderate to Profound	Sloping	8	2	Hearing Aid	Hearing Aid
53	47	Female	White	5		c.916G>A	(p.Ala306Thr)	c.413C>A	(p.Ala138Glu)	M/M				Normal to Profound	Sloping	8	2	Hearing Aid	Hearing Aid		16 years
120	108	Female	White	42	Yes, maternal side	c.1276G>A	(p.Ala426Thr)	c.316C>T	(p.Arg106Cys)	M/M				Mild to Profound	Sloping	8	2	Hearing Aid	Hearing Aid		Unknown	Unknown		Unknown	Unknown	Unknown
28	22	Female	White	7		c.325C>T	(p.Arg109Trp)	c.595G>A	(p.Val199Met)	M/M	SRCR			Severe	Sloping	8	2	Hearing Aid	Hearing Aid
51	45	Male	Asian	3		c.809T>A	(p.Ile270Asn)	c.916G>A	(p.Ala306Thr)	M/M	Serine Protease			Mild to Profound	Sloping	8	2	Hearing Aid	Hearing Aid		4 yo	1
102	90	Male	Asian	9		c.734C>T	(p.Thr248Met)	c.916G>A	(p.Ala306Thr)	M/M	Serine Protease			Normal to Profound	Sloping	8	2	Hearing Aid	Hearing Aid		9	1 month			not tested (f/u loss)
47	41	Male	Asian	25	Yes, unknown	c.316C>T	(p.Arg106Cys)	c.916G>A	(p.Ala306Thr)	M/M				Severe to Profound	Flat	8	2	Hearing Aid	No device		45 yo	15
48	42	Female	Asian	25	Yes, unknown	c.316C>T	(p.Arg106Cys)	c.916G>A	(p.Ala306Thr)	M/M				Mild to Profound	Sloping	8	2	Hearing Aid	No device		50 yo	10
68	61	Male	White	4		c.413C>A	(p.Ala138Glu)	c.595G>A	(p.Val199Met)	M/M	SRCR			Normal to Moderate	Sloping	8	4	No device	Cochlear Implant	Yes, bilateral	hearing aids at 7, CI at 17		53	NVA at 70 db
86	74	Female	White	15	Yes, unknown	c.413C>A	(p.Ala138Glu)	c.595G>A	(p.Val199Met)	M/M	SRCR			Mild to Profound	Sloping	8	4	No device	Cochlear Implant	Yes, left	CI at 52. Hearing aids since hight school		73	NVA at 70 db
54	47	Male	White	6	Yes, unknown	c.413C>A	(p.Ala138Glu)	c.916G>A	(p.Ala306Thr)	M/M				Mild to Profound	Sloping	8	4	No device	Cochlear Implant	Yes, right	33 yrs bilateral HA; 40 yrs CI left, stopped using HA		76	speech understanding in silent background	1	speech understanding in silent background
77	64	Female	White	26	Yes, unknown	c.325C>T	(p.Arg109Trp)	c.1276G>A	(p.Ala426Thr)	M/M				Normal to Severe	Sloping	8	4	No device	Cochlear Implant	Yes, bilateral	hearing aids in her late twenties, CI at 47	few years	85	NVA at 70 db
105	93	Male	Asian	25	Yes, paternal side	c.647G>T	(p.Arg216Leu)	c.771C>G	(p.His257Gln)	M/M				Mild to Profound	Sloping	8	4	No device	Cochlear Implant	Yes, left	45 y.o.	12 years	86	Japanese monosyllable test (CI2004)	0.98	Japanese sentence test (CI2004)
74	67	Female	White	0	Yes, unknown	c.413C>A	(p.Ala138Glu)	c.647G>A	(p.Arg216His)	M/M				Normal to Profound	Sloping	8	4	No device	Cochlear Implant		hearing aids at 21, CI at 41			NVA at 70 db
42	36	Female	Asian	18		c.916G>A	(p.Ala306Thr)	c.391G>A	(p.Asp131Asn)	M/M				Normal to Profound	Sloping	8	1	No device	No device	Yes, bilateral
45	39	Male	Asian	25	Yes, unknown	c.316C>T	(p.Arg106Cys)	c.916G>A	(p.Ala306Thr)	M/M				Severe to Profound	Flat	8	1	No device	No device
46	40	Male	Asian	25	Yes, unknown	c.316C>T	(p.Arg106Cys)	c.916G>A	(p.Ala306Thr)	M/M				Severe to Profound	Flat	8	1	No device	No device
72	65	Female	White			c.413C>A	(p.Ala138Glu)	c.916G>A	(p.Ala306Thr)	M/M				Normal to Profound	Sloping	8	4		Cochlear Implant	Yes, bilateral	hearing ads at 38, CI at 45		90	NVA at 70 db
112	100	Female	Other	15		c.346G>A	(p.Val116Met)	c.346G>A	(p.Val116Met)	M/M	SRCR	SRCR		Moderately-severe to Profound	Sloping	8	4		Cochlear Implant	Yes, left	39 y.o.	24 years
117	105	Female	Asian	10	Yes, unknown	c.698C>A		c.731G>T	(p.Gly244Val)	M/M				Mild to Profound	Sloping	8	4		Cochlear Implant	Yes, left	29 y.o.	19 years
87	75	male	white	16		c.916G>A	(p.Ala306Thr)	c.413C>A	(p.Ala138Glu)	M/M				Normal to Mild	Sloping	8	1		No device	Yes, bilateral			100	NVA at 70 db
124	112	Female	White	22	Yes, maternal side	c.413C>A	(p.Ala138Glu)	c.391G>A	(p.Asp131Asn)	M/M				Mild to Profound	Sloping	8	6				N/A - patient does not wear hearing aids	N/A - patient does not wear hearing aids		N/A - patient does not wear hearing aids	N/A - patient does not wear hearing aids	N/A - patient does not wear hearing aids
106	94	Female	Asian	45		c.778G>A	(p.Ala260Thr)	c.778G>A	(p.Ala260Thr)	M/M	Serine Protease	Serine Protease		Moderate to Profound	Sloping	8	6
107	95	Male	Asian	12		c.778G>A	(p.Ala260Thr)	c.778G>A	(p.Ala260Thr)	M/M	Serine Protease	Serine Protease		Mild to Profound	Sloping	8	6
114	102	Male	Asian	1	Yes, paternal side	c.895G>A	(p.Ala299Thr)	c.895G>A	(p.Ala299Thr)	M/M	Serine Protease	Serine Protease		Mild to Profound	Sloping	8	6
115	103	Female	Asian	7		c.916G>A	(p.Ala306Thr)	c.916G>A	(p.Ala306Thr)	M/M	Serine Protease	Serine Protease		Normal to Profound	Sloping	8	6
121	109	Male	Other	0	Yes, maternal side	c.916G>A	(p.Ala306Thr)	c.326G>A	(p.Arg109Gln	M/M				Moderate to Severe	Sloping	8	6				Unknown	Unknown		Unknown	Unknown	Unknown
129	117	Male	White	10	Yes, paternal side	c.325C>T	(p.Arg109Trp)	c.413C>A	(p.Ala138Glu)	M/M	SRCR			Moderate to Severe	Sloping	8	6				Unknown	Unknown		Unknown	Unknown	Unknown
110	98	Male	Asian	56	Yes, paternal side	c.647G>A	(p.Arg216His)	c.778G>A	(p.Ala260Thr)	M/M				Profound	Flat	8	6
118	106	Female	Asian	12		c.325C>T		c.614T>G		M/M				Normal to Profound	Sloping	8	6
60	53	Male	White	6		c.916G>A	(p.Ala306Thr)	c.916G>A	(p.Ala306Thr)	M/M	Serine Protease	Serine Protease		Severe	Sloping	10	5	Cochlear Implant	Cochlear Implant	Yes, bilateral	6	6	90	NVA at 70db
24	18	Female	White	58	Yes, unknown	c.916G>A	(p.Ala306Thr)	c.916G>A	(p.Ala306Thr)	M/M	Serine Protease	Serine Protease		Severe	Sloping	10	3	Cochlear Implant	Hearing Aid	No	71 years	13 years	32	NVA lists, standard CVC word list	60% (65 dB) 1 year follow up, CI only	NVA lists, standard CVC word list
41	35	Male	Asian	3		c.916G>A	(p.Ala306Thr)	c.346G>A	(p.Val116Met)	M/M				Severe to Profound	Flat	10	4	Cochlear Implant	No device		25 yo
37	31	Male	Asian	2		c.1204G>A	(p.Gly402Arg)	c.916G>A	(p.Ala306Thr)	M/M	Serine Protease			Profound	Flat	10	4	Cochlear Implant	No device		3 yo	1
38	32	Male	Asian	3		c.1151T>G	(p.Met384Arg)	c.1244T>C	(p.Leu415Ser)	M/M	Serine Protease			Profound	Flat	10	4	Cochlear Implant	No device	No	28 yo	25
57	50	Female	White	10		c.916G>A	(p.Ala306Thr)	c.413C>A	(p.Ala138Glu)	M/M				Severe	Sloping	10	2	Hearing Aid	Hearing Aid	Yes, bilateral	14	10	0	NVA at 70db
36	30	Male	Asian	2	Yes, unknown	c.1250G>A	(p.Gly417Glu)	c.916G>A	(p.Ala306Thr)	M/M	Serine Protease			Severe to Profound	Flat	8	2	Hearing Aid	Hearing Aid		4 yo	2
39	33	Female	Asian	3		c.1151T>G	(p.Met384Arg)	c.1244T>C	(p.Leu415Ser)	M/M	Serine Protease			Profound	Flat	10	2	Hearing Aid	Hearing Aid	No	10 yo	7
27	21	Female	White	18	Yes, paternal side	c.916G>A	(p.Ala306Thr)	c.316C>T	(p.Arg106Cys)	M/M				Severe	Sloping	10	4	No device	Cochlear Implant	Yes, left	54 years	36 years	78	NVA lists, standard CVC word list	92% (75 dB) 1 year follow up	NVA lists, standard CVC word list
43	37	Male	Asian	1		c.916G>A	(p.Ala306Thr)	c.386G>A	(p.Cys129Tyr)	M/M				Profound	Flat	10	1	No device	No device	No
44	38	Male	Asian	25	Yes, unknown	c.316C>T	(p.Arg106Cys)	c.916G>A	(p.Ala306Thr)	M/M				Severe to Profound	Flat	10	1	No device	No device
109	97	Female	White	9		c.413C>A	(p.Ala138Glu)	c.916G>A	(p.Ala306Thr)	M/M				Profound	Flat	10	4		Cochlear Implant	No	55 y.o.	46 years
113	101	Female	Asian	0		c.916G>A	(p.Ala306Thr)	c.916G>A	(p.Ala306Thr)	M/M	Serine Protease	Serine Protease		Severe	Flat	10	6
29	23	Male	Other	0		c.646C>T	(p.Arg216Cys)	c.646C>T	(p.Arg216Cys)	M/M	Between SRCR and Serine Protease	Between SRCR and Serine Protease		Moderately-severe to Profound		10	6
111	99	Female	Asian	64		c.554A>T	(p.His185Leu)	c.554A>T	(p.His185Leu)	M/M	SRCR	SRCR		Moderate to Severe	Flat	10	6
71	64	Male	White		Yes, unknown	c.325C>T	(p.Arg109Trp)	c.1276G>A	(p.Ala426Thr)	M/M						no audio	6							NVA at 70 db
	white	67
	afri	1
	asian	52
	other	3
	not re	4
		127

## Sheet: eTable 5 Homozygotes
Participant ID	Family number	Sex	Race	Age at HL Onset	Family History of HL	TMPRSS3 cDNA 1	TMPRSS3 Protein 1	TMPRSS3 cDNA 2	TMPRSS3 Protein 2	M/M, LoF/Lof, M/LoF	Protein Domain for Homozygotes	Other Known Variations	HL Degree	HL Configuration	DFNB	Device Type Clas.	Device Type Right	Device Type Left	Hearing Preservation?	Age at Fitting (months)	Duration of HL Before Fitting	Aided Word Recognition Score (%)	Test Name	Aided Sentence Rec. Score (%)	Test Name
29	23	Male	Other	0		c.646C>T	(p.Arg216Cys)	c.646C>T	(p.Arg216Cys)	M/M	Between SRCR and Serine Protease		Moderately-severe to Profound		10	6
130	118	Female	White	0	Yes, maternal side	c.208delC	(p.His70Thrfs*19)	c.208delC	(p.His70Thrfs*19)	LoF/LoF	LDLRA		Profound	Flat	10	5	Cochlear Implant	Cochlear Implant		24	2 years
2	2	Female	White	0	Yes, unknown	c.46C>T	(p.Arg16*)	c.46C>T	(p.Arg16*)	LoF/LoF	LDLRA		Profound	Flat	10	6
6	6	Female	White	0		c.208delC	(p.His70Thrfs*19)	c.208delC	(p.His70Thrfs*19)	LoF/LoF	LDLRA		Moderately-severe to Profound	Sloping	10	5	Cochlear Implant	Cochlear Implant	No	15	15	78	CNC
144	131	Female	Asian			c.208delC	(p.His70Thrfs*19)	c.208delC	(p.His70Thrfs*19)	LoF/LoF	LDLRA			Moderately-severe	10	10	2	Hearing Aid	Hearing Aid
20	14	Female				c.208delC	(p.His70Thrfs*19)	c.208delC	(p.His70Thrfs*19)	LoF/LoF	LDLRA		Profound	Flat	10	4	Cochlear Implant
116	104	Male	Asian	0		c.46C>T	(p.Arg16*)	c.46C>T	(p.Arg16*)	LoF/LoF	No Protein		Moderate to Profound	Sloping	10	6
123	111	Male	Not reported	0	Yes, maternal side	c.208delC	(p.His70Thrfs*19)	c.208delC	(p.His70Thrfs*19)	LoF/LoF	LDLRA		Profound	Flat	10	6				Unknown	Unknown		Unknown	Unknown	Unknown
8	8	Female	Asian	0	Yes	c.1190delA	(p.Gln397Argfs*18)	c.1190delA	(p.Gln397Argfs*18)	LoF/LoF	Serine Protease		Profound	Flat	10	4	No device	Cochlear Implant	Yes, left	16 years	16 years	N/A (Note: but the patient has improved hearing and repeat few words)
9	8	Female	Asian	0	Yes	c.1190delA	(p.Gln397Argfs*18)	c.1190delA	(p.Gln397Argfs*18)	LoF/LoF	Serine Protease		Profound	Flat	10	4	No device	Cochlear Implant	Yes, left	12 years	12 years	N/A (Note: but the patient has improved hearing and repeat few words)
10	8	Male	Asian	0	Yes	c.1190delA	(p.Gln397Argfs*18)	c.1190delA	(p.Gln397Argfs*18)	LoF/LoF	Serine Protease		Profound	Flat	10	4	No device	Cochlear Implant	Yes, left	8 years	8 years	N/A (Note: but the patient has improved hearing and repeat few words)
11	8	Female	Asian	0	Yes	c.1190delA	(p.Gln397Argfs*18)	c.1190delA	(p.Gln397Argfs*18)	LoF/LoF	Serine Protease		Profound	Flat	10	4	No device	Cochlear Implant	Yes, left	5 years	5 years	N/A (Note: but the patient has improved hearing and repeat few words)
12	9	Male	Asian	0		c.1176del8ins~1224		c.1176del8ins~1224		LoF/LoF	Serine Protease		Severe to Profound	Flat	10	4	Cochlear Implant	No device	No	4 years	4 years	N/A (Note: cochlear implant (CI) did not succeed)
13	9	Male	Asian	0		c.1176del8ins~1224		c.1176del8ins~1224		LoF/LoF	Serine Protease		Profound	Flat	10	4	Cochlear Implant	No device	No	9 years	9 years	N/A (Note: cochlear implant (CI) did not succeed)
14	10	Female	Asian	0	Yes, paternal side	c.1190delA	(p.Gln397Argfs*18)	c.1190delA	(p.Gln397Argfs*18)	LoF/LoF	Serine Protease		Profound	Flat	10	4	Cochlear Implant	No device	Yes, right	5 years	5 years	N/A (Note: but the patient has improved hearing and repeat few words)
15	10	Female	Asian	0	Yes, paternal side	c.1190delA	(p.Gln397Argfs*18)	c.1190delA	(p.Gln397Argfs*18)	LoF/LoF	Serine Protease		Profound	Flat	10	4	Cochlear Implant	No device	Yes, right	6 years	6 years	N/A (Note: but the patient has improved hearing and repeat few words)
16	11	Female	Asian	0		c.1190delA	(p.Gln397Argfs*18)	c.1190delA	(p.Gln397Argfs*18)	LoF/LoF	Serine Protease		Profound	Flat	10	4	No device	Cochlear Implant	Yes, left	4 years	4 years	N/A (Note: but the patient has improved hearing and repeat few words)
17	12	Female	Asian	0		c.989delA	(p.Glu330Glyfs*27)	c.989delA	(p.Glu330Glyfs*27)	LoF/LoF	Serine Protease		Profound	Flat	10	4	Cochlear Implant	No device	Yes, right	4.5 years	4.5 years	N/A (Note: but the patient has improved hearing and repeat few words)
18	13	Male	Asian	0		c.1190delA	(p.Gln397Argfs*18)	c.1190delA	(p.Gln397Argfs*18)	LoF/LoF	Serine Protease		Severe to Profound	Sloping	10	1	No device	No device	No
19	13	Male	Asian	0		c.1190delA	(p.Gln397Argfs*18)	c.1190delA	(p.Gln397Argfs*18)	LoF/LoF	Serine Protease		Severe to Profound	Sloping	10	1	No device	No device	No
24	18	Female	White	58	Yes, unknown	c.916G>A	(p.Ala306Thr)	c.916G>A	(p.Ala306Thr)	M/M	Serine Protease		Severe	Sloping	10	3	Cochlear Implant	Hearing Aid	No	71 years	13 years	32	NVA lists, standard CVC word list	60% (65 dB) 1 year follow up, CI only	NVA lists, standard CVC word list
60	53	Male	White	6		c.916G>A	(p.Ala306Thr)	c.916G>A	(p.Ala306Thr)	M/M	Serine Protease		Severe	Sloping	10	5	Cochlear Implant	Cochlear Implant	Yes, bilateral	6	6	90	NVA at 70db
94	82	Male	Asian	3		c.916G>A	(p.Ala306Thr)	c.916G>A	(p.Ala306Thr)	M/M	serine protease		Normal to Profound	Sloping	8	2	Hearing Aid	Hearing Aid		13	10 years	45	Korean monosyllabic word recognition list	47	K-CID
98	86	Male	Asian	3		c.916G>A	(p.Ala306Thr)	c.916G>A	(p.Ala306Thr)	M/M	serine protease		Mild to Profound	Sloping	8	5	Cochlear Implant	Cochlear Implant	Yes, bilateral	4	1 year			NA
106	94	Female	Asian	45		c.778G>A	(p.Ala260Thr)	c.778G>A	(p.Ala260Thr)	M/M	Serine Protease		Moderate to Profound	Sloping	8	6
107	95	Male	Asian	12		c.778G>A	(p.Ala260Thr)	c.778G>A	(p.Ala260Thr)	M/M	Serine Protease		Mild to Profound	Sloping	8	6
113	101	Female	Asian	0		c.916G>A	(p.Ala306Thr)	c.916G>A	(p.Ala306Thr)	M/M	Serine Protease		Severe	Flat	10	6
114	102	Male	Asian	1	Yes, paternal side	c.895G>A	(p.Ala299Thr)	c.895G>A	(p.Ala299Thr)	M/M	Serine Protease		Mild to Profound	Sloping	8	6
115	103	Female	Asian	7		c.916G>A	(p.Ala306Thr)	c.916G>A	(p.Ala306Thr)	M/M	Serine Protease		Normal to Profound	Sloping	8	6
1	1	Female	White	10		c.413C>A	(p.Ala138Glu)	c.413C>A	(p.Ala138Glu)	M/M	SRCR		Mild to Profound	Sloping	8	2	Hearing Aid	Hearing Aid		starting from 10 years of age.		65	CVC words in silence	not measured
30	24	Male	Not reported			c.413C>A	(p.Ala138Glu)	c.413C>A	(p.Ala138Glu)	M/M	SRCR		Severe to Profound	Sloping	8	3	Cochlear Implant	Hearing Aid	Yes, right	CI in 2006, hearing aid unknown	unknown	80		unknown
33	27	Male	White	14		c.413C>A	(p.Ala138Glu)	c.413C>A	(p.Ala138Glu)	M/M	SRCR		Severe to Profound	Sloping	8	3	Cochlear Implant	Hearing Aid	Yes, right	for CI 63 years	unknown	69		unknown
78	69	male	white	16	Yes, paternal side	c.413C>A	(p.Ala138Glu)	c.413C>A	(p.Ala138Glu)	M/M	SRCR		Normal to Profound	Sloping	8	3	Hearing Aid	Cochlear Implant	Yes, bilateral	hearing aids at 49, CI at 52	33 years	70	NVA at 70 db
88	76	Female	White	10		c.413C>A	(p.Ala138Glu)	c.413C>A	(p.Ala138Glu)	M/M	SRCR		Normal to Severe	sloping	8	2	Hearing Aid	Hearing Aid	Yes, bilateral			70	NVA at 70 db
90	78	Female	White	25		c.413C>A	(p.Ala138Glu)	c.413C>A	(p.Ala138Glu)	M/M	SRCR		Normal to Moderate	Sloping	8	2	Hearing Aid	Hearing Aid	Yes, bilateral			85	NVA at 70 db
93	81	Female	White	18	Yes, unknown	c.413C>A	(p.Ala138Glu)	c.413C>A	(p.Ala138Glu)	M/M	SRCR		Normal to Moderate	Sloping	8	2	Hearing Aid	Hearing Aid	Yes, bilateral			100	NVA at 70 db
103	91	Female	Asian	10		c.346G>A	(p.Val116Met)	c.346G>A	(p.Val116Met)	M/M	SRCR		Moderate to Profound	Sloping	8	5	Cochlear Implant	Cochlear Implant	No	11	1 year	56	Korean monosyllabic word recognition list	40	K-CID
111	99	Female	Asian	64		c.554A>T	(p.His185Leu)	c.554A>T	(p.His185Leu)	M/M	SRCR		Moderate to Severe	Flat	10	6
112	100	Female	Other	15		c.346G>A	(p.Val116Met)	c.346G>A	(p.Val116Met)	M/M	SRCR		Moderately-severe to Profound	Sloping	8	4		Cochlear Implant	Yes, left	39 y.o.	24 years
131	119	Female	White	16	Yes, unknown	c.413C>A	(p.Ala138Glu)	c.413C>A	(p.Ala138Glu)	M/M	SRCR		Mild to Severe	Sloping	8	2	Hearing Aid	Hearing Aid	Yes, bilateral	26 years	10 years

## Sheet: eTable 6 TMPRSS3 Variants
cDNA	Protein	Variant Type	Number of alleles	Allele Frequency in this data set	Known/New	DFNB	Notes
c.916G>A	(p.Ala306Thr)	Missense	56	0.241379	Known	both
c.413C>A	(p.Ala138Glu)	Missense	42	0.181034	Known	both	DFNB10 when with p.Ala306Thr
c.208delC	(p.His70Thrfs*19)	FS-deletion	25	0.107759	Known	both	DFNB8 when with a M allele
c.1190delA	(p.Gln397Argfs*18)	FS-deletion	10	0.0431034	New	10
c.595G>A	(p.Val199Met)	Missense	10	0.0431034	Known	both
c.1276G>A	(p.Ala426Thr)	Missense	8	0.0344828	Known	8
c.346G>A	(p.Val116Met)	Missense	8	0.0344828	Known	boh	DFNB10 when with a LoF allele
c.316C>T	(p.Arg106Cys)	Missense	7	0.0301724	Known	both	DFNB8 when with a LoF allele
c.325C>T	(p.Arg109Trp)	Missense	6	0.0258621	Known	8
c.778G>A	(p.Ala260Thr)	Missense	6	0.0258621	New	8	Homozygote, see eTable 5
c.46C>T	(p.Arg16*)	Nonsense	5	0.0215517	Known	10
c.323-6G>A		Splice-site	4	0.0172414	Known	both	DFNB8 when with M allele
c.326G>A	(p.Arg109Gln	Missense	3	0.012931	Known	8
c.1151T>G	(p.Met384Arg)	Missense	2	0.00862069	Known	10	DFNB10 when with p.Leu415Ser
c.1176del8ins~1224 (Beta satellite insertion)		FS-deletion	2	0.00862069	Known	10
c.1244T>C	(p.Leu415Ser)	Missense	2	0.00862069	Known	10
c.1250G>A	(p.Gly417Glu)	Missense	2	0.00862069	Known	8
c.391G>A	(p.Asp131Asn)	Missense	2	0.00862069	Known	8
c.554A>T	(p.His185Leu)	Missense	2	0.00862069	Known	10	Homozygote, see eTable 5
c.646C>T	(p.Arg216Cys)	Missense	2	0.00862069	Known	10	Homozygote, see eTable 5
c.647G>A	(p.Arg216His)	Missense	2	0.00862069	Known	8
c.734C>T	(p.Thr248Met)	Missense	2	0.00862069	New	8
c.895G>A	(p.Ala299Thr)	Missense	2	0.00862069	New	8
c.989delA	(p.Glu330Glyfs*27)	FS-deletion	2	0.00862069	Known	10
c.207delC		FS-deletion	2	0.00862069	new
c.1151T>A	(p.Met384Lys)	Missense	1	0.00431034	Known	8
c.1204G>A	(p.Gly402Arg)	Missense	1	0.00431034	Known	10
c.1209dup	(p.Pro404Alafs*64)	FS-deletion	1	0.00431034	Known	10
c.1238G>A	(p.Trp413*)	Nonsense	1	0.00431034	Known	10
c.1306C>T	(p.Arg436Cys)	Missense	1	0.00431034	Known	8
c.280G>T	(p.Gly94*)	Nonsense	1	0.00431034	New	8
c.36delC	(p.Phe13fs)	FS-deletion	1	0.00431034	Known	8
c.386G>A	(p.Cys129Tyr)	Missense	1	0.00431034	New	10	DFNB10 with p.Ala306Thr
c.411C>A	(p.Tyr137*)	Nonsense	1	0.00431034	New	10
c.432del	(p.Gln144Hisfs*8)	FS-deletion	1	0.00431034	New	10
c.458C>G	(p.Ser153*)	Nonsense	1	0.00431034	Known	10
c.572+2T>C		Splice-site	1	0.00431034	Known	8
c.607C>T	(p.Gln203*)	Nonsense	1	0.00431034	Known	8
c.614T>G		Missense	1	0.00431034	New
c.647G>T	(p.Arg216Leu)	Missense	1	0.00431034	Known	8
c.698C>A		Missense	1	0.00431034	New
c.731G>T	(p.Gly244Val)	Missense	1	0.00431034	Known	8
c.743C>T	(p.Thr248Met)	Missense	1	0.00431034	Known
c.771C>G	(p.His257Gln)	Missense	1	0.00431034	Known	8
c.783-1G>A		Splice-site	1	0.00431034	Known	10
c.809T>A	(p.Ile270Asn)	Missense	1	0.00431034	Known	8
c.936del	(p.Pro313fs)	FS-deletion	1	0.00431034	New	8

## Sheet: eTable 7 Missense Modeling
cDNA	Protein	Variant Type	Domain affected	mCSM protein stability (Structure based)	SIFT prediction (Evolution/Sequence based)	Missense 3D (Structure based)	Missense 3D predicted structural damage	PolyPhen2	Functional Affect	Comments
c.413C>A	(p.Ala138Glu)	Missense	SRCR domain	Highly destabilizing	Tolerated	Damaging	Buried hydrophilic introduced; Buried charge introduced	Probably damaging	Structure	Mutant will introduce a buried hydrophilic residue which will introduce clashes and affect protein folding and structure
c.595G>A	(p.Val199Met)	Missense	SRCR domain	Destabilizing	Tolerated	Neutral	None predicted	Probably damaging	Structure + Interaction	Met is larger in size which may cause local structural change due to formation of new hydrogen bonds with the surrounding residues
c.916G>A	(p.Ala306Thr)	Missense	Serine protease domain	Destabilizing	Affect protein function	Neutral	None predicted	Probably damaging	Structure	Alanine is maintaining the beta sheets hydrogen bonds but threonine may induce clashes with surrounding residues in contact with the catalytic triad. This may interfere with the structural conformation of the nearby serine protease catalytic residues
c.325C>T	(p.Arg109Trp)	Missense	SRCR domain	Destabilizing	Affect protein function	Neutral	None predicted	Probably damaging	Structue + Interaction	Arginine is stabilizing the beta sheets, replacement of Arginine with tryptophan may destabilize the structure as it will introduce a large hydrophobic residue
c.1276G>A	(p.Ala426Thr)	Missense	Serine protease domain	Destabilizing	Affect protein function	Neutral	None predicted	Probably damaging	Structure	Ala426Thr may affect the structural conformation of the flexible loop near the active site due to Threonine clashing with nearby residues which may hinder the interaction of other proteins with the serine protease domain
c.743C>T	(p.Thr248Met)	Missense	Serine protease domian	Stabilizing	Affect protein function	Neutral	None predicted	Probably damaging	Structure + Interaction	Threonine is forming a hydrogen bond with Leu250 and TRP251, the mutation to Met will not allow the H-bond formation and will introduce clashes with the surrounding residues
c.647G>A	(p.Arg216His)	Missense	Potential proteolytic activation cleavage site	Destabilizing	Affect protein function	Neutral	None predicted	Probably damaging	Structue	Arg216 is in a flexible loop, the mutation of Arg to His may induce small structural change in that protein region
c.280G>A	(p.Gly94Arg)	Missense	LDLRA domain	Destabilizing	Affect protein function	Damaging	Gly in a bend	Probably damaging	Structure	Structural change may be induced and a positive charge is added to the surface of protein
c.1306C>T	(p.Arg436Cys)	Missense	Serine protease domain	Destabilizing	Affect protein function	Neutral	None predicted	Probably damaging	Interaction	Positive charge replaced and Cys is not forming all H-bond with nearby atoms
c.316C>T	(p.Arg106Cys)	Missense	LDLRA domain	Destabilizing	Tolerated	Damaging	Cavity altered	Probably damaging	Structure + Interaction	Cys will not form H-bond with Glu 446 and may form di-sulfide bond with Cys 92 causing a change in protein folding
c.646C>T	(p.Arg216Cys)	Missense	Potential proteolytic activation cleavage site	Destabilizing	Affect protein function	Neutral	None predicted	Probably damaging	Surface charge change	Positive charge is removed
c.647G>T	(p.Arg216Leu)	Missense	Potential proteolytic activation cleavage site	Stabilizing	Affect protein function	Neutral	None predicted	Probably damaging	Surface charge change	Positive charge is removed
c.771C>G	(p.His257Gln)	Missense	Serine protease domain	Destabilizing	Affect protein function	Neutral	None predicted	Probably damaging	Interaction + Function	Gln mutation will lead to loss of the serine protease activity due to mutation of one of the amino acids in the catalytic triad of serine protease domain
c.554A>T	(p.His185Leu)	Missense	SRCR domain	Destabilizing	Tolerated	Damaging	Buried charge replaced; Buried salt bridge breakage	Benign	Structure + Interaction	Positive charge replaced by hydrophobic residue will not form H-bonding with surrounding residues leading to structural changes
c.346G>A	(p.Val116Met)	Missense	SRCR domain	Destabilizing	Tolerated	Damaging	Cavity altered	Probably damaging	Structure	A larger buried hydrophobic residue is introduced which may affect protein folding and structure
c.731G>T	(p.Gly244Val)	Missense	Serine protease domain	Destabilizing	Affect protein function	Damaging	Buried Gly replaced	Probably damaging	Structure	A larger buried hydrophobic residue is introduced which may affect protein folding and structure
c.809T>A	(p.Ile270Asn)	Missense	Serine protease domain	Highly Destabilizing	Affect protein function	Damaging	Buried hydrophilic introduced	Benign	Structure	Buried hydrophilic introduced which will affect protein folding
c.1250G>A	(p.Gly417Glu)	Missense	Serine protease domain	Destabilizing	Affect protein function	Damaging	Buried charge introduced; Buried Gly replaced	Probably damaging	Structure	A buried negative charge is introduced which may affect the protein folding in this region and may have effect on the structure conformation of the nearby catalytic triad
c.1204G>A	(p.Gly402Arg)	Missense	Serine protease domain	Destabilizing	Affect protein function	Damaging	Buried charge introduced; Buried Gly replaced	Probably damaging	Structure + Interaction + Function	The postive charge introduced near the S401 (one of the catalytic triad amino acids responsible for Serine protease function) will affect protein structure in the active site and consequently its function
c.1151T>G	(p.Met384Arg)	Missense	Serine protease domain	Destabilizing	Affect protein function	Damaging	Buried hydrophilic introduced; Buried charge introduced	Probably damaging	Structure + Interaction + Function	A positive charge is introduced which will clash with the near by flexible loop that is next to the catalytic triad active site of the serine protease domain causing structural changes near active site which may affect protein function
c.1244T>C	(p.Leu415Ser)	Missense	Serine protease domain	Highly Destabilizing	Affect protein function	Neutral	None predicted	Probably damaging	Structure	A buried Hydrophilic residue is introduced which will affect protein folding near the catalytic triad active site
c.391G>A	(p.Asp131Asn)	Missense	SRCR domain	Stabilizing	Tolerated	Neutral	None predicted	Probably damaging	No change	No change
c.386G>A	(p.Cys129Tyr)	Missense	SRCR domain	Destabilizing	Affect protein function	Damaging	Disulphide breakage; Clash	Probably damaging	Structure + Interaction	Disulfide bond between Cys 129 and Cys 194 is broken and Tyrosin is a large amino acid introduced affecting protein folding and causing structural change
c.326G>A	(p.Arg109Gln	Missense	SRCR domain	Destabilizing	Affect protein function	Damaging	Cavity altered	Probably damaging	Structure + Interaction	Gln will disrupt the H-bonding in this protein region
c.1151T>A	(p.Met384Lys)	Missense	Serine protease domain	Destabilizing	Affect protein function	Damaging	Buried hydrophilic introduced; Buried charge introduced	Probably damaging	Structure + Interaction + Function	A positive charge is introduced which will clash with the near by flexible loop that is next to the catalytic triad active site of the serine protease domain causing structural changes near active site which may affect protein function

## Sheet: eTable 8 Progression Statistics
		Linear Regression
Genotype	Frequency (Hz)	Slope (dB/yr)	Slope 95% CI	R2	p-value
M/M	250	0.1738	-0.03112 to 0.3788	0.02417	0.0957
	500	0.2462	-0.05967 to 0.5520	0.02182	0.1136
	1000	0.4357	0.07058 to 0.8008	0.04673	0.0198
	2000	0.4219	0.1794 to 0.6645	0.09433	0.0008
	4000	0.2901	0.08595 to 0.4942	0.065	0.0057
	8000	0.3263	0.1051 to 0.5475	0.06968	0.0042
M/LoF	250	-0.1141	-0.6166 to 0.3885	0.00292	0.6521
	500	0.08576	-0.7998 to 0.9713	0.0005326	0.8474
	1000	-0.4476	-1.693 to 0.7976	0.007289	0.4758
	2000	-1.189	-2.115 to -0.2634	0.08572	0.0126
	4000	-0.936	-1.491 to -0.3811	0.1392	0.0012
	8000	-0.8297	-1.396 to -0.2629	0.1085	0.0047

## Sheet: eTable 9 <70 WRS Genotypes
cDNA 1	Protein 1	cDNA 2	Protein 2	Word recognition score, %	Age at implant, y
c.916G>A	(p.Ala306Thr)	c.916G>A	(p.Ala306Thr)	32	71
c.413C>A	(p.Ala138Glu)	c.1276G>A	(p.Ala426Thr)	33	72
c.916G>A	(p.Ala306Thr)	c.1306C>T	(p.Arg436Cys)	48	46
c.413C>A	(p.Ala138Glu)	c.595G>A	(p.Val199Met)	53	17
c.346G>A	(p.Val116Met)	c.346G>A	(p.Val116Met)	56	11
c.413C>A	(p.Ala138Glu)	c.208delC	(p.His70Thrfs*19)	60	14
c.46C>T	(p.Arg16*)	c.595G>A	(p.Val199Met)	62	10
c.207delC	(p.His70Thrfs*19)	c.1276G>A	(p.Ala426Thr)	68	45
c.413C>A	(p.Ala138Glu)	c.413C>A	(p.Ala138Glu)	69	63
